# Supplementary material for: Modeling osteoporosis to design and optimize pharmacological therapies comprising multiple drug types
Source: eLife. 2022 Aug 9;11:e76228. doi: 10.7554/eLife.76228 (PMC9363122; doi:10.7554/eLife.76228)
Supplement: Source code 1. [file elife-76228-code1.zip]

Archive with 69 entries (63 files):
- conda_env/
- conda_env/osteoporosis.yml
- conda_env/readme.txt
- data/
- data/continuous_dosing_looker1998_and_black2006_alendronate-alendronate.csv
- data/continuous_dosing_looker1998_and_black2006_alendronate-placebo.csv
- data/continuous_dosing_looker1998_and_leder2014_combination.csv
- data/continuous_dosing_looker1998_and_leder2014_teriparatide.csv
- data/continuous_dosing_looker1998_and_leder2015_combination_to_denosumab.csv
- data/continuous_dosing_looker1998_and_leder2015_denosumab_to_teriparatide.csv
- data/continuous_dosing_looker1998_and_leder2015_teriparatide_to_denosumab.csv
- data/continuous_dosing_looker1998_and_saag2017_alendronate.csv
- data/continuous_dosing_looker1998_and_saag2017_romosozumab_to_alendronate.csv
- data/looker1998_and_black2006_alendronate-alendronate.csv
- data/looker1998_and_black2006_alendronate-placebo.csv
- data/looker1998_and_bone2011_denosumab.csv
- data/looker1998_and_bone2011_placebo.csv
- data/looker1998_and_cosman2016_placebo_to_denosumab.csv
- data/looker1998_and_cosman2016_romosozumab_to_denosumab.csv
- data/looker1998_and_leder2014_combination.csv
- data/looker1998_and_leder2014_denosumab.csv
- data/looker1998_and_leder2014_teriparatide.csv
- data/looker1998_and_leder2015_combination_to_denosumab.csv
- data/looker1998_and_leder2015_denosumab_to_teriparatide.csv
- data/looker1998_and_leder2015_teriparatide_to_denosumab.csv
- data/looker1998_and_lewiecki2018_placebo_to_denosumab.csv
- data/looker1998_and_lewiecki2018_romosozumab_to_denosumab.csv
- data/looker1998_and_mcclung2006_denosumab_100_q6m.csv
- data/looker1998_and_mcclung2006_denosumab_14_q3m.csv
- data/looker1998_and_mcclung2006_denosumab_14_q6m.csv
- data/looker1998_and_mcclung2006_denosumab_210_q6m.csv
- data/looker1998_and_mcclung2006_denosumab_30_q3m.csv
- data/looker1998_and_mcclung2006_denosumab_60_q6m.csv
- data/looker1998_and_mcclung2006_denosumab_6_q3m.csv
- data/looker1998_and_mcclung2017_denosumab_8yrs.csv
- data/looker1998_and_mcclung2017_placebo_4yrs_to_denosumab_4yrs.csv
- data/looker1998_and_mcclung2018_alendronate_to_romosozumab_to_denosumab.csv
- data/looker1998_and_mcclung2018_alendronate_to_romosozumab_to_placebo.csv
- data/looker1998_and_mcclung2018_placebo_to_denosumab.csv
- data/looker1998_and_mcclung2018_placebo_to_placebo.csv
- data/looker1998_and_mcclung2018_romosozumab_to_denosumab.csv
- data/looker1998_and_mcclung2018_romosozumab_to_placebo.csv
- data/looker1998_and_recknor2015_blosozumab_180_q2w.csv
- data/looker1998_and_recknor2015_blosozumab_180_q4w.csv
- data/looker1998_and_recknor2015_blosozumab_270_q2w.csv
- data/looker1998_and_recknor2015_placebo.csv
- data/looker1998_and_saag2017_alendronate.csv
- data/looker1998_and_saag2017_romosozumab_to_alendronate.csv
- model/
- model/data.py
- model/model.py
- model/__init__.py
- parameters/
- parameters/fit.csv
- run_scripts/
- run_scripts/calibration_plots.py
- run_scripts/results/
- run_scripts/results/calibration.pdf
- run_scripts/results/calibration_gm.csv
- run_scripts/results/treatment_scenario.pdf
- run_scripts/results/treatment_scenario_globals.pdf
- run_scripts/results/validation_gm_main.csv
- run_scripts/results/validation_gm_supplementary.csv
- run_scripts/results/validation_main.pdf
- run_scripts/results/validation_supplementary.pdf
- run_scripts/test_treatments.py
- run_scripts/tools.py
- run_scripts/validation_plots_main.py
- run_scripts/validation_plots_supplementary.py
