# Supplementary material for: Modeling osteoporosis to design and optimize pharmacological therapies comprising multiple drug types
Source: eLife. 2022 Aug 9;11:e76228. doi: 10.7554/eLife.76228 (PMC9363122; doi:10.7554/eLife.76228)
Supplement: Source code 1. [file elife-76228-code1.zip › conda_env/osteoporosis.yml]

name: osteoporosis
channels:
  - defaults
  - conda-forge
  - r
dependencies:
  - matplotlib=2.2.*
  - numpy=1.15.4
  - pandas=0.23.*
  - python=2.7.15
  - scipy=1.1.0
  - tabulate
  - tqdm
