# Supplementary material for: Modeling osteoporosis to design and optimize pharmacological therapies comprising multiple drug types
Source: eLife. 2022 Aug 9;11:e76228. doi: 10.7554/eLife.76228 (PMC9363122; doi:10.7554/eLife.76228)
Supplement: Source code 1. [file elife-76228-code1.zip › data/continuous_dosing_looker1998_and_leder2015_denosumab_to_teriparatide.csv]

Type	Dosing start (days)	Dosing end (days)	Dose per day
teriparatide	24822	25552	20
