# Supplementary material for: Modeling osteoporosis to design and optimize pharmacological therapies comprising multiple drug types
Source: eLife. 2022 Aug 9;11:e76228. doi: 10.7554/eLife.76228 (PMC9363122; doi:10.7554/eLife.76228)
Supplement: Source code 1. [file elife-76228-code1.zip › data/looker1998_and_black2006_alendronate-placebo.csv]

Time (days)	BMD total hip	Error low: BMD total hip	Error high: BMD total hip	P1NP	Error low: P1NP	Error high: P1NP	CTX	Error low: CTX	Error high: CTX
9125	1.0
12775	0.9895287958115183
16425	0.9633507853403143
20075	0.9172774869109946
23725	0.8471204188481676
24820	0.8254450261780105	0.8254450261780105	0.8254450261780105	1.0	1.0	1.0	1.0	1.0	1.0
25185	0.8426468103825581	0.8426468103825581	0.8426468103825581
25550	0.849816262725401	0.849816262725401	0.849816262725401
25915	0.8543745907271215	0.8543745907271215	0.8543745907271215	0.3156833457553003	0.26034353996063986	0.3625466766361387	0.24300286607696492	0.1936572349407613	0.3013204342578005
26280	0.8536272911676377	0.8536272911676377	0.8536272911676377	0.33166542195796456	0.2805825242706833	0.3827669903953966	0.32712449722944714	0.255349025993805	0.4034054337165597
27010	0.8535687636649215	0.8535687636649215	0.8535687636649215	0.4469753548633935	0.4001493652834915	0.48954443613655113	0.5542803032767594	0.4827602615510961	0.6436803504095557
27375	0.8416983399731089	0.8370712778821958	0.845297166037399
27740	0.8385076282017059	0.833371748292376	0.8415976364393247
28105	0.8327533932999016	0.826585743914443	0.8378945733917446	0.6938760268856761	0.6427931291983948	0.7492158326803365	0.9342305061032851	0.8358904562669222	1.045980567531422
28470	0.8311050355560514	0.8249409196283529	0.8357356310964701
28835	0.8258596184809184	0.8217519745899571	0.8304937474790974	0.7364451083581989	0.6640776699346562	0.8002987303676178	0.9923405412614571	0.8850604836972449	1.1085606015292357
