# Supplementary material for: Modeling osteoporosis to design and optimize pharmacological therapies comprising multiple drug types
Source: eLife. 2022 Aug 9;11:e76228. doi: 10.7554/eLife.76228 (PMC9363122; doi:10.7554/eLife.76228)
Supplement: Source code 1. [file elife-76228-code1.zip › data/looker1998_and_bone2011_denosumab.csv]

Time (days)	BMD total hip	Error low: BMD total hip	Error high: BMD total hip	P1NP	Error low: P1NP	Error high: P1NP	CTX	Error low: CTX	Error high: CTX	Medication: Denosumab (mg)
9125	1.0
12775	0.9895287958115183
16425	0.9633507853403143
20075	0.9172774869109946
21900	0.882198952879581	0.882198952879581	0.882198952879581	1.0	1.0	1.0	1.0	1.0	1.0	60.0
21930	0.8881998854489004	0.8856262896273036	0.8911694190946333	0.6703862661	0.5570815451	0.8120171674	0.11069182389999999	0.0968553459	0.1614255765
22080										60.0
22082	0.9011668490173297	0.8979003620167275	0.9039384137509947	0.2643776823999999	0.18884120170000007	0.3304721030000001	0.23522012579999996	0.13836477990000007	0.39203354299999993
22204				0.2643776823999999	0.17939914160000003	0.3399141631	0.1429769392	0.08763102730000005	0.25366876309999997
22260										60.0
22265	0.9060170873056543	0.9033445070236126	0.9090856054030103	0.32575107299999995	0.1982832618	0.4532188841	0.29979035640000007	0.1429769392	0.5580712788
22325				0.2596566524	0.1699570815	0.32103004290000003	0.12452830189999997	0.09224318659999997	0.1937106918000001
22440										60.0
22447				0.2832618026	0.22188841199999998	0.49570815449999994	0.28134171910000005	0.17064989519999996	0.6226415094
22630	0.9134409214067538	0.9099764654940837	0.9172023306831151	0.3635193133	0.2266094421	0.5665236052	0.3689727463	0.18909853249999997	0.75639413
22721				0.92532188841	0.7034334764000001	1.35	1.2683438155	0.93165618449	1.9417190776
22812	0.8947328594589267	0.8901795745431151	0.898989191011047	1.425751073	1.1236051502	1.8270386265999998	1.6234800839	1.2176100629	2.1815513629999996
22995	0.8817658958904973	0.8769156576109947	0.8865171497183768	1.4729613734	1.2274678112	1.756223176	1.3559748428	1.04696016771	1.7341719078
23177	0.8770146420626177	0.8717684659589789	0.8825577715299476	1.3454935622	1.05278969957	1.9592274678	1.07002096436	0.8117400419	1.4528301887
23360	0.8760247975110994	0.8698877613252093	0.8816669114388742	1.0008583691	0.8450643777	1.3030042918	0.8809224319	0.6549266247000001	1.2129979036
