# Supplementary material for: Modeling osteoporosis to design and optimize pharmacological therapies comprising multiple drug types
Source: eLife. 2022 Aug 9;11:e76228. doi: 10.7554/eLife.76228 (PMC9363122; doi:10.7554/eLife.76228)
Supplement: Source code 1. [file elife-76228-code1.zip › data/looker1998_and_bone2011_placebo.csv]

Time (days)	BMD total hip	Error low: BMD total hip	Error high: BMD total hip	P1NP	Error low: P1NP	Error high: P1NP	CTX	Error low: CTX	Error high: CTX	Medication: Denosumab (mg)
9125	1.0
12775	0.9895287958115183
16425	0.9633507853403143
20075	0.9172774869109946
21900	0.882198952879581	0.882198952879581	0.882198952879581	1.0	1.0	1.0	1.0	1.0	1.0	0.0
21930	0.8817658958904973	0.8789943311568323	0.8847354295362303	0.95836909871	0.8686695279	1.07639484979	0.95471698113	0.8071278826	1.1299790356
22082	0.8782024555173821	0.8754308907837172	0.8813699580751831	0.8497854077	0.6751072961	1.0339055794	0.95471698113	0.742557652	1.3144654088
22204				0.8497854077	0.6939914163	1.02918454936	0.8532494759	0.6134171907999999	1.2083857442000001
22265	0.8786973777931413	0.8761237819715444	0.8817658958904973	0.8922746780999999	0.6703862661	1.1141630901	0.9178197065	0.6549266247000001	1.1899371069
22325				0.8686695279	0.6987124464000001	1.1424892704	0.8993710692	0.6733752621	1.2498951782
22447				0.92060085837	0.7553648069000001	1.1424892704	0.98238993711	0.7610062893	1.3974842767
22630	0.8705806525042146	0.8673141654947905	0.8742430773289528	0.94420600858	0.6987124464000001	1.1991416309	0.90398322851	0.7333333333000001	1.2498951782
22721				0.92060085837	0.7223175966	1.1472103004	0.98238993711	0.7517819706	1.4943396226
22812	0.8674131499552354	0.8631568184031151	0.871867450419424	0.8875536481	0.6609442059999999	1.1236051502	0.99161425577	0.75639413	1.3790356394
22995	0.8681060411342407	0.8634537717668062	0.8729562794137433	0.8875536481	0.6515021459	1.1519313305	0.92243186583	0.6779874214	1.2821802935
23177	0.8655324453126438	0.8603852536694502	0.8714715125952879	1.0008583691	0.7128755365	1.3266094421	0.93165618449	0.6226415094	1.1991614256
23360	0.8638497095821203	0.8583065801147906	0.8700857302284554	0.8969957082	0.6798283262	1.09527896996	0.75639413	0.5396226415	1.05157232704
