# Supplementary material for: Modeling osteoporosis to design and optimize pharmacological therapies comprising multiple drug types
Source: eLife. 2022 Aug 9;11:e76228. doi: 10.7554/eLife.76228 (PMC9363122; doi:10.7554/eLife.76228)
Supplement: Source code 1. [file elife-76228-code1.zip › data/looker1998_and_cosman2016_placebo_to_denosumab.csv]

Time (days)	BMD total hip	Error low: BMD total hip	Error high: BMD total hip	P1NP	Error low: P1NP	Error high: P1NP	CTX	Error low: CTX	Error high: CTX	Medication: Romosozumab (mg)	Medication: Denosumab (mg)
9125	1.0
12775	0.9895287958115183
16425	0.9633507853403143
20075	0.9172774869109946
23725	0.8471204188481676
25915	0.8037696335078535	0.8037696335078535	0.8037696335078535	1.0	1.0	1.0	1.0	1.0	1.0	0.0	0.0
25930				1.03430079156	0.9327176781	1.08970976253	1.04054054054	0.9270270270300001	1.0972972973
25945				0.96042216359	0.8403693931	1.08047493404	1.0027027027	0.8608108108	1.07837837838	0.0	0.0
25975										0.0	0.0
25991				0.91424802111	0.8218997361	1.05277044855	0.8797297297	0.7189189189	1.06891891892
26005										0.0	0.0
26006				0.9327176781	0.7941952507	1.172823219	0.8891891892	0.7851351351	1.0027027027
26035										0.0	0.0
26065										0.0	0.0
26082				0.96965699208	0.7941952507	1.209762533	0.7567567568	0.5675675676	0.8513513514
26095										0.0	0.0
26097	0.806625326190844	0.800279747663288	0.8112787504438493	0.90501319261	0.7849604222	1.05277044855	0.6810810811	0.5013513514000001	0.7567567568
26125										0.0	0.0
26155										0.0	0.0
26185										0.0	0.0
26188				0.91424802111	0.7480211082	1.01583113456	0.7662162162	0.4540540541	0.8986486486
26215										0.0	0.0
26245										0.0	0.0
26280	0.8035575671929928	0.7967896794675058	0.808210991445998	0.9419525066	0.7387862797	1.03430079156	0.7189189189	0.46351351350000003	0.97432432432	0.0	60.0
26310				0.7295514512000001	0.6002638522	0.8773087071	0.06621621619999996	0.047297297299999985	0.12297297299999999
26460										0.0	60.0
26462	0.8161415058559918	0.8097981154546221	0.8224878137562639	0.3139841688999999	0.24010554090000003	0.47097625330000004	0.16081081080000004	0.11351351350000005	0.2554054053999999
26645	0.8274599756947435	0.8202690494066472	0.8321133999477488	0.2955145119	0.24934036940000004	0.5171503958000001	0.20810810810000002	0.14189189189999996	0.3310810811
