# Supplementary material for: Modeling osteoporosis to design and optimize pharmacological therapies comprising multiple drug types
Source: eLife. 2022 Aug 9;11:e76228. doi: 10.7554/eLife.76228 (PMC9363122; doi:10.7554/eLife.76228)
Supplement: Source code 1. [file elife-76228-code1.zip › data/looker1998_and_cosman2016_romosozumab_to_denosumab.csv]

Time (days)	BMD total hip	Error low: BMD total hip	Error high: BMD total hip	P1NP	Error low: P1NP	Error high: P1NP	CTX	Error low: CTX	Error high: CTX	Medication: Romosozumab (mg)	Medication: Denosumab (mg)
9125	1.0
12775	0.9895287958115183
16425	0.9633507853403143
20075	0.9172774869109946
23725	0.8471204188481676
25915	0.8037696335078535	0.8037696335078535	0.8037696335078535	1.0	1.0	1.0	1.0	1.0	1.0	210.0	0.0
25930				2.484168865	2.08707124	2.899736148	0.49189189190000004	0.3783783784	0.6905405405
25945				1.9577836412	1.5237467018	2.39182058	0.577027027	0.46351351350000003	0.8040540541	210.0	0.0
25975										210.0	0.0
25991				1.191292876	0.8311345646	1.6715039578	0.8040540541	0.6148648648999999	1.06891891892
26005										210.0	0.0
26006				1.4960422164	1.135883905	2.1609498680000003	0.6148648648999999	0.47297297299999996	1.04054054054
26035										210.0	0.0
26065										210.0	0.0
26082				1.06200527704	0.8034300792	1.209762533	0.6148648648999999	0.38783783780000003	0.8797297297
26095										210.0	0.0
26097	0.8413137594423999	0.8332767560130094	0.8480831059133194	1.3113456464	1.05277044855	1.7453825858	0.49189189190000004	0.29324324320000006	0.7094594595
26125										210.0	0.0
26155										210.0	0.0
26185										210.0	0.0
26188				0.8957783641	0.7480211082	1.246701847	0.4824324324	0.31216216220000004	0.7
26215										210.0	0.0
26245										210.0	0.0
26280	0.8585518517391582	0.8509378868804147	0.866168004724088	0.8218997361	0.6187335091999999	1.2189973615	0.4540540541	0.3310810811	0.7189189189	0.0	60.0
26310				0.49868073879999997	0.3786279683	0.8588390501000001	0.05675675680000003	0.01891891889999997	0.06621621619999996
26460										0.0	60.0
26462	0.8702926307678032	0.8588705894165948	0.8817146721190117	0.3047493403999999	0.20316622690000008	0.4617414248	0.18918918919999994	0.1797297297	0.6243243243000001
26645	0.8739927594874012	0.8642643311642136	0.8841464145154597	0.3139841688999999	0.18469656990000005	0.5171503958000001	0.20810810810000002	0.1797297297	0.6337837838
