# Supplementary material for: Modeling osteoporosis to design and optimize pharmacological therapies comprising multiple drug types
Source: eLife. 2022 Aug 9;11:e76228. doi: 10.7554/eLife.76228 (PMC9363122; doi:10.7554/eLife.76228)
Supplement: Source code 1. [file elife-76228-code1.zip › data/looker1998_and_leder2014_combination.csv]

Time (days)	BMD total hip	Error low: BMD total hip	Error high: BMD total hip	P1NP	Error low: P1NP	Error high: P1NP	CTX	Error low: CTX	Error high: CTX	Medication: Denosumab (mg)
9125	1.0
12775	0.9895287958115183
16425	0.9633507853403143
20075	0.9172774869109946
23725	0.8471204188481676
24080	0.8400932367496236	0.8400932367496236	0.8400932367496236	1.0	1.0	1.0	1.0	1.0	1.0
24090										60.0
24171	0.8599261447689531	0.8557261288835809	0.8646992994542543	0.4810232753	0.446240302	0.5094652967	0.1292035398	0.0938053097	0.19292035400000007
24262	0.8690671862901845	0.8646758839807157	0.8742218331193377	0.41740406790000006	0.39523589849999996	0.4553323548	0.2778761061999999	0.23539823010000005	0.3203539823
24270										60.0
24445	0.8816196825268635	0.8774200268734712	0.8860124257894548	0.3912853848000001	0.35650241140000005	0.43556301109999995	0.3345132743000001	0.26725663720000004	0.39823008849999997
24450										60.0
24627	0.8844374648582873	0.8804283751650316	0.8888276864550144	0.3778569931	0.3272551898	0.42213461939999997	0.3451327434	0.2849557522	0.3805309735
24630										60.0
24810	0.8933620032883802	0.8885892088434602	0.897563460126875	0.35175508489999996	0.30432375759999997	0.3928622353	0.43362831859999995	0.3486725663999999	0.4902654866999999
