# Supplementary material for: Modeling osteoporosis to design and optimize pharmacological therapies comprising multiple drug types
Source: eLife. 2022 Aug 9;11:e76228. doi: 10.7554/eLife.76228 (PMC9363122; doi:10.7554/eLife.76228)
Supplement: Source code 1. [file elife-76228-code1.zip › data/looker1998_and_leder2014_teriparatide.csv]

Time (days)	BMD total hip	Error low: BMD total hip	Error high: BMD total hip	P1NP	Error low: P1NP	Error high: P1NP	CTX	Error low: CTX	Error high: CTX
9125	1.0
12775	0.9895287958115183
16425	0.9633507853403143
20075	0.9172774869109946
23725	0.8471204188481676
24080	0.8400932367496236	0.8400932367496236	0.8400932367496236	1.0	1.0	1.0	1.0	1.0	1.0
24171	0.8440799916904834	0.8406429600760137	0.8477072290079068	1.9847611159	1.8950944108	2.0943479309999997	1.6712509737	1.5512484472999999	1.8012537106000002
24262	0.8480645851974589	0.8442464216879187	0.8520751158438371	2.830160095	2.551252346	3.1189754769999998	2.162471842	1.9424935261999998	2.4025295269999996
24445	0.8453455080919174	0.8415241024441524	0.8499277365935027	2.748015852	2.459174259	3.016937336	2.114944525	1.9049664203	2.354975894
24627	0.8462511466547371	0.8422413364807197	0.8510235808592764	2.0383357269999998	1.8690147932999999	2.187736551	1.6475399482	1.4774574202	1.8074643677000002
24810	0.8567041753009005	0.8521223070396959	0.8609052718990142	1.6972824776	1.5678017635	1.8267631918	1.5900124213	1.4199825259	1.7799637887
