# Supplementary material for: Modeling osteoporosis to design and optimize pharmacological therapies comprising multiple drug types
Source: eLife. 2022 Aug 9;11:e76228. doi: 10.7554/eLife.76228 (PMC9363122; doi:10.7554/eLife.76228)
Supplement: Source code 1. [file elife-76228-code1.zip › data/looker1998_and_leder2015_combination_to_denosumab.csv]

Time (days)	BMD total hip	Error low: BMD total hip	Error high: BMD total hip	CTX	Error low: CTX	Error high: CTX	Medication: Denosumab (mg)
9125	1.0
12775	0.9895287958115183
16425	0.9633507853403143
20075	0.9172774869109946
23725	0.8471204188481676
24080	0.8400932367496236	0.8400932367496236	0.8400932367496236	0.92490118577	0.92483974687	0.90106289295
24090							60.0
24171	0.8625177623153472	0.8586683499500899	0.8676472741513229	0.04896680250000007	-0.04595629599999995	0.1199287309
24262	0.8721172654823993	0.8679472068429964	0.8766079703959481	0.14536443509999997	0.026848798900000026	0.31124946239999995
24270							60.0
24445	0.8800936522382052	0.8762458969568575	0.8852239926161359	0.24317516229999991	0.12459808719999999	0.45649101969999994
24450							60.0
24627	0.8826198808922907	0.8784514793367972	0.887427917912166	0.1985705216	0.12754715439999997	0.4596244035
24630							60.0
24810	0.8925184882090614	0.8870658444730756	0.8970067074967459	0.2726658338	0.10665792870000002	0.5335968379	60.0
24840				0.0596571709	-0.011304756999999999	0.0596571709
24990							60.0
24992	0.8927985358602173	0.8883103165725328	0.8985701687780384	0.15703782590000004	0.08589158080000003	0.6788383952
25170							60.0
25175	0.8991725197872494	0.8943636542338201	0.90430286016518	0.27868684590000004	0.13633291689999993	0.6106412173
25350							60.0
25357	0.90169791989938	0.8949651767010763	0.9074687242836472	0.23402076630000002	0.11568944680000004	0.5188515022
25540	0.9115973557581056	0.906467015380175	0.9170499994940915	0.21337729630000002	0.11851563619999994	0.5929468144
