# Supplementary material for: Modeling osteoporosis to design and optimize pharmacological therapies comprising multiple drug types
Source: eLife. 2022 Aug 9;11:e76228. doi: 10.7554/eLife.76228 (PMC9363122; doi:10.7554/eLife.76228)
Supplement: Source code 1. [file elife-76228-code1.zip › data/looker1998_and_leder2015_denosumab_to_teriparatide.csv]

Time (days)	BMD total hip	Error low: BMD total hip	Error high: BMD total hip	CTX	Error low: CTX	Error high: CTX	Medication: Denosumab (mg)
9125	1.0
12775	0.9895287958115183
16425	0.9633507853403143
20075	0.9172774869109946
23725	0.8471204188481676
24090	0.8398952879581152	0.8398952879581152	0.8398952879581152	1.0	1.0	1.0	60.0
24181	0.8523776657035539	0.849171130153508	0.856223686002488	0.0252513875	-0.045771980000000045	0.1676053165
24270							60.0
24272	0.8603695683208042	0.8574860885321132	0.8629349624369057	0.12171045889999998	0.02672592109999994	0.4062340003
24450							60.0
24455	0.8628952017267822	0.8584080399855047	0.8667428787191718	0.36175223739999995	0.12453664829999989	0.5039832886
24630							60.0
24637	0.8718314211926692	0.8670220320367643	0.8769613810697455	0.22247025330000003	0.07999344649999995	0.5305863319
24820	0.8692246096729885	0.8647382762784388	0.8727542009927886	0.2727272727000001	0.08294251369999994	0.5810276679999999
24850				0.6052345942	0.29687275999999996	1.07960433349
25002	0.8496300350049854	0.8451437016188346	0.8541180250929906	2.7894488930000003	1.8171783162000001	4.378504576999999
25185	0.8428607742072367	0.8396550670039183	0.8476693350164136	2.484220443	1.8439042371999999	2.982182719
25367	0.8492299428719655	0.844423038756244	0.8559627563465015	2.178869115	1.5859837392	2.510762047
25550	0.8626533240791298	0.856885536146621	0.8684260820920052	1.3991480473	1.1857093121	2.1580413280000004
