# Supplementary material for: Modeling osteoporosis to design and optimize pharmacological therapies comprising multiple drug types
Source: eLife. 2022 Aug 9;11:e76228. doi: 10.7554/eLife.76228 (PMC9363122; doi:10.7554/eLife.76228)
Supplement: Source code 1. [file elife-76228-code1.zip › data/looker1998_and_leder2015_teriparatide_to_denosumab.csv]

Time (days)	BMD total hip	Error low: BMD total hip	Error high: BMD total hip	CTX	Error low: CTX	Error high: CTX	Medication: Denosumab (mg)
9125	1.0
12775	0.9895287958115183
16425	0.9633507853403143
20075	0.9172774869109946
23725	0.8471204188481676
24080	0.8400932367496236	0.8400932367496236	0.8400932367496236	1.0	1.0	1.0
24171	0.843920278448499	0.8403956550671612	0.8464871057255743	1.5904073399	1.2583915296	2.01728481
24262	0.84550362477871	0.8416558694973623	0.850313318882495	1.8290974626	1.4733047984	2.777836941
24445	0.8432193307786547	0.8403335143197441	0.8477083786082938	1.8321079686	1.3341456921000001	2.804317107
24627	0.8454232560746848	0.8409350367870003	0.8492718398979873	1.4080566876	0.98117921727	2.0010035019999997
24810	0.8562846307474468	0.8508353011876808	0.8607736785770859	1.2687747036	1.00772082164	2.09875279	60.0
24840				0.08349546380000006	-0.05885846500000014	0.13098773269999997
24990							60.0
24992	0.87516381934936	0.869712004155329	0.8799743420035007	0.2284298265	0.08595301969999991	0.6077535891
25170							60.0
25175	0.88442279121015	0.8792907937399089	0.8895531315796796	0.2787482848	0.0889635258	0.4683487272
25350							60.0
25357	0.8866258879558243	0.8818170223939941	0.8904761288630362	0.2816359131	0.1394048619	0.5898748694
25540	0.895885688350168	0.890114055423946	0.9006970395378624	0.21337729630000002	0.09480022119999998	0.5928239366
