# Supplementary material for: Modeling osteoporosis to design and optimize pharmacological therapies comprising multiple drug types
Source: eLife. 2022 Aug 9;11:e76228. doi: 10.7554/eLife.76228 (PMC9363122; doi:10.7554/eLife.76228)
Supplement: Source code 1. [file elife-76228-code1.zip › data/looker1998_and_lewiecki2018_placebo_to_denosumab.csv]

Time (days)	BMD total hip	Error low: BMD total hip	Error high: BMD total hip	Medication: Romosozumab (mg)	Medication: Denosumab (mg)
9125	1.0
12775	0.9895287958115183
16425	0.9633507853403143
20075	0.9172774869109946
23725	0.8471204188481676
25915	0.8049423937582033			0.0	0.0
25945				0.0	0.0
25975				0.0	0.0
26005				0.0	0.0
26035				0.0	0.0
26065				0.0	0.0
26095				0.0	0.0
26125				0.0	0.0
26155				0.0	0.0
26185				0.0	0.0
26215				0.0	0.0
26245				0.0	0.0
26280	0.8061098694804189			0.0	60.0
26460				0.0	60.0
26640				0.0	60.0
26645	0.8289057271783288
26820				0.0	60.0
27010	0.836797976848888
