# Supplementary material for: Modeling osteoporosis to design and optimize pharmacological therapies comprising multiple drug types
Source: eLife. 2022 Aug 9;11:e76228. doi: 10.7554/eLife.76228 (PMC9363122; doi:10.7554/eLife.76228)
Supplement: Source code 1. [file elife-76228-code1.zip › data/looker1998_and_lewiecki2018_romosozumab_to_denosumab.csv]

Time (days)	BMD total hip	Error low: BMD total hip	Error high: BMD total hip	Medication: Romosozumab (mg)	Medication: Denosumab (mg)
9125	1.0
12775	0.9895287958115183
16425	0.9633507853403143
20075	0.9172774869109946
23725	0.8471204188481676
25915	0.8037708530192923			210.0	0.0
25945				210.0	0.0
25975				210.0	0.0
26005				210.0	0.0
26035				210.0	0.0
26065				210.0	0.0
26095				210.0	0.0
26125				210.0	0.0
26155				210.0	0.0
26185				210.0	0.0
26215				210.0	0.0
26245				210.0	0.0
26280	0.8517048368960252			0.0	60.0
26460				0.0	60.0
26640				0.0	60.0
26645	0.8712868843440839
26820				0.0	60.0
27010	0.8782998687107687
