# Supplementary material for: Modeling osteoporosis to design and optimize pharmacological therapies comprising multiple drug types
Source: eLife. 2022 Aug 9;11:e76228. doi: 10.7554/eLife.76228 (PMC9363122; doi:10.7554/eLife.76228)
Supplement: Source code 1. [file elife-76228-code1.zip › data/looker1998_and_mcclung2006_denosumab_100_q6m.csv]

Time (days)	BMD total hip	Error low: BMD total hip	Error high: BMD total hip	CTX	Error low: CTX	Error high: CTX	Unnamed: 4	BSAP	Error low: BSAP	Error high: BSAP	Medication: Denosumab (mg)
9125	1.0
12775	0.9895287958115183
16425	0.9633507853403143
20075	0.9172774869109946
22995	0.861151832460733	0.861151832460733	0.861151832460733	1.0	1.0	1.0		1.0	1.0	1.0	100.0
23007				0.1961335677	0.1876977153	0.20456942
23024								0.99297357089	0.94539699324	1.04055014853
23025				0.1307557118	0.10966608079999995	0.15184534270000005
23027	0.8664166685524776	0.8649924342518283	0.8678409028531269
23056				0.1328646749000001	0.12231985940000001	0.14340949030000005
23085	0.8747811562079498	0.8720408698572732	0.8775214425586263					0.5075572376	0.4751410503	0.5399734248
23086				0.1476274165	0.12442882249999998	0.1708260104999999
23116				0.15817223199999997	0.1391915641	0.17715289979999993
23147				0.21722319859999994	0.20667838309999997	0.22776801410000003
23175											100.0
23176								0.38270107070000003	0.3416110698	0.42379107159999996
23178	0.8798783411941865	0.8775770224346137	0.8821796599537592	0.2783831283000001	0.24885764500000007	0.30790861160000005
23208				0.16871704750000005	0.15817223199999997	0.1792618629
23239				0.16871704750000005	0.15184534270000005	0.18558875220000004
23269				0.17293497359999999	0.1391915641	0.20667838309999997		0.30320919979999994	0.27293016010000004	0.33348823940000005
23299				0.1708260104999999	0.14340949030000005	0.1982425308000001
23330				0.1961335677	0.17504393669999996	0.21722319859999994
23361	0.8833859701038577	0.8805375015025592	0.8862344387137676	0.2931458698999999	0.2847100175999999	0.3015817223		0.33400582979999993	0.2994191021	0.3685925576
