# Supplementary material for: Modeling osteoporosis to design and optimize pharmacological therapies comprising multiple drug types
Source: eLife. 2022 Aug 9;11:e76228. doi: 10.7554/eLife.76228 (PMC9363122; doi:10.7554/eLife.76228)
Supplement: Source code 1. [file elife-76228-code1.zip › data/looker1998_and_mcclung2006_denosumab_14_q3m.csv]

Time (days)	BMD total hip	Error low: BMD total hip	Error high: BMD total hip	CTX	Error low: CTX	Error high: CTX	Unnamed: 4	BSAP	Error low: BSAP	Error high: BSAP	Medication: Denosumab (mg)
9125	1.0
12775	0.9895287958115183
16425	0.9633507853403143
20075	0.9172774869109946
22995	0.861151832460733	0.861151832460733	0.861151832460733	1.0	1.0	1.0		1.0	1.0	1.0	14.0
23008				0.2500778884	0.22636327509999998	0.2737925017
23024								0.96501531776	0.94304587747	0.98698475806
23025	0.8678120194848169	0.8676338942326283	0.8679901447456168
23026				0.1447216347	0.14255629209999998	0.1468869773
23056				0.15153561170000007	0.1343170263000001	0.16875419710000006
23085											14.0
23086	0.8736523453481215	0.872579405235535	0.8747252854693194
23088				0.2165507097	0.20361347260000007	0.22948794669999995		0.4950734376	0.4533124516	0.5368344236
23117				0.15871687460000006	0.12424133059999998	0.19319241860000003
23147				0.20001187740000004	0.17631370970000004	0.22371004510000003
23175											14.0
23177	0.8753057357079455	0.8726230547398702	0.8779884166674095
23178				0.14436531250000006	0.20900764269999994	0.20900764269999994		0.37253417180000004	0.3373807927	0.40768755079999996
23210				0.2072150679000001	0.18996359119999995	0.22446654449999992
23239				0.1967885319	0.1989374289	0.1989374289
23265											14.0
23268				0.25099336240000003	0.22084850369999998	0.28113822099999997		0.3532970509000001	0.32033578239999994	0.3862583193
23298				0.18024969960000004	0.17382493620000006	0.18667446310000002
23330				0.17846808859999996	0.20648049589999995	0.20648049589999995
23360				0.3877991622	0.42446197630000004	0.42446197630000004		0.3648404607	0.3384612104	0.3912197110000001
23361	0.8822794055429362	0.8797768339036482	0.8847819771908355
