# Supplementary material for: Modeling osteoporosis to design and optimize pharmacological therapies comprising multiple drug types
Source: eLife. 2022 Aug 9;11:e76228. doi: 10.7554/eLife.76228 (PMC9363122; doi:10.7554/eLife.76228)
Supplement: Source code 1. [file elife-76228-code1.zip › data/looker1998_and_mcclung2006_denosumab_14_q6m.csv]

Time (days)	BMD total hip	Error low: BMD total hip	Error high: BMD total hip	CTX	Error low: CTX	Error high: CTX	Unnamed: 4	BSAP	Error low: BSAP	Error high: BSAP	Medication: Denosumab (mg)
9125	1.0
12775	0.9895287958115183
16425	0.9633507853403143
20075	0.9172774869109946
22995	0.861151832460733	0.861151832460733	0.861151832460733	1.0	1.0	1.0		1.0	1.0	1.0	14.0
23007				0.2298769772	0.19402460460000004	0.26572934970000006
23024				0.1307557118	0.11177504389999993	0.14973637960000008
23025								0.97133495196	0.96054903543	0.96054903543
23027	0.8661974683299184	0.8648814162798912	0.8675135203799456
23057				0.16871704750000005	0.14973637960000008	0.1876977153
23086								0.5053783489	0.45995561520000006	0.5508010825
23088	0.8713849706189404	0.8696305181237948	0.8731394231054744	0.23198594019999996	0.1961335677	0.26783831280000003
23115				0.38172231990000005	0.3543057996000001	0.4091388401
23147				0.5462214410999999	0.5145869946999999	0.5778558874999999
23174								0.588142727	0.5579137767	0.6183716772
23175											14.0
23176	0.8737396006877823	0.872097300447933	0.8753819009276315
23179				0.6474516696	0.6115992969999999	0.6833040422
23181				0.23409490329999993	0.1982425308000001	0.2699472759
23212				0.1539543057999999	0.1307557118	0.17715289979999993
23239				0.1708260104999999	0.13708260109999992	0.20456942
23270				0.2530755712	0.2298769772	0.2762741651999999		0.37887758009999994	0.33132604720000003	0.4264291131
23302				0.4112478032	0.3838312829999999	0.43866432340000006
23330				0.6010544815000001	0.5609841828	0.6411247803
23359	0.8779051138338179	0.8750546602344879	0.8807555674417593
23360				0.8731107206	0.8351493849	0.91107205624		0.5026818697	0.46373736460000003	0.5416263748000001
