# Supplementary material for: Modeling osteoporosis to design and optimize pharmacological therapies comprising multiple drug types
Source: eLife. 2022 Aug 9;11:e76228. doi: 10.7554/eLife.76228 (PMC9363122; doi:10.7554/eLife.76228)
Supplement: Source code 1. [file elife-76228-code1.zip › data/looker1998_and_mcclung2006_denosumab_210_q6m.csv]

Time (days)	BMD total hip	Error low: BMD total hip	Error high: BMD total hip	CTX	Error low: CTX	Error high: CTX	Unnamed: 4	BSAP	Error low: BSAP	Error high: BSAP	Medication: Denosumab (mg)
9125	1.0
12775	0.9895287958115183
16425	0.9633507853403143
20075	0.9172774869109946
22995	0.861151832460733	0.861151832460733	0.861151832460733	1.0	1.0	1.0		1.0	1.0	1.0	210.0
23009				0.16871704750000005	0.14973637960000008	0.1876977153
23023	0.8659759995406409	0.8642206963394345	0.8677313027418472
23024								0.8999909561	0.8351251887	0.96485672346
23025				0.12021089630000004	0.10123022849999996	0.1391915641
23056				0.1307557118	0.10544815470000002	0.1560632689000001
23084				0.12442882249999998	0.09701230229999991	0.15184534270000005		0.4491947434	0.40378870619999996	0.4946007806
23086	0.8744529230114848	0.872369953759799	0.8765358922717823
23117				0.14340949030000005	0.12231985940000001	0.1644991213
23147				0.16028119509999994	0.13497363799999984	0.18558875220000004
23175											210.0
23177								0.3891709509	0.3502180976	0.42812380429999997
23178	0.8752751365290555	0.8735223854632544	0.8770278875948566
23181				0.15184534270000005	0.11810193319999995	0.18558875220000004
23209				0.1391915641	0.12021089630000004	0.15817223199999997
23239				0.14130052719999997	0.12442882249999998	0.15817223199999997
23268								0.33565877990000004	0.27078466430000003	0.40053289550000004
23269				0.14551845340000003	0.11599297009999998	0.17504393669999996
23300				0.15184534270000005	0.1328646749000001	0.1708260104999999
23330				0.18347978909999996	0.14973637960000008	0.21722319859999994
23360				0.2699472759	0.23620386640000002	0.3036906854		0.41403198760000004	0.36213937369999993	0.46592460150000004
23361	0.8810843677755978	0.8791124164872377	0.8830563190639581
