# Supplementary material for: Modeling osteoporosis to design and optimize pharmacological therapies comprising multiple drug types
Source: eLife. 2022 Aug 9;11:e76228. doi: 10.7554/eLife.76228 (PMC9363122; doi:10.7554/eLife.76228)
Supplement: Source code 1. [file elife-76228-code1.zip › data/looker1998_and_mcclung2006_denosumab_30_q3m.csv]

Time (days)	BMD total hip	Error low: BMD total hip	Error high: BMD total hip	CTX	Error low: CTX	Error high: CTX	Unnamed: 4	BSAP	Error low: BSAP	Error high: BSAP	Medication: Denosumab (mg)
9125	1.0
12775	0.9895287958115183
16425	0.9633507853403143
20075	0.9172774869109946
22995	0.861151832460733	0.861151832460733	0.861151832460733	1.0	1.0	1.0		1.0	1.0	1.0	30.0
23007				0.19836183149999997	0.18760090090000003	0.20912276210000003
23025	0.8693314852253488	0.8682589860138892	0.8704039844368084					0.9606282534	0.8990956241	1.02216088272
23026				0.14041287690000004	0.11242239710000002	0.16840335670000006
23056				0.15368999049999998	0.12567210130000006	0.18170787970000002
23085											30.0
23086	0.8758871779848711	0.8749049538883686	0.8768694020813738					0.435721546	0.3917684494	0.47967464260000003
23088				0.21870508860000004	0.19069268120000005	0.24671749590000003
23118				0.15011580469999997	0.12427422190000004	0.1759573875
23149				0.19142177129999993	0.17201591570000008	0.2108276268
23175											30.0
23177				0.2197576094999999	0.17885730210000006	0.2606579170000001		0.3615423435999999	0.32197915460000004	0.40110553260000004
23178	0.8795076619530722	0.876468069124624	0.8825472547815205
23208				0.20504424330000004	0.1877927667	0.22229571999999986
23238				0.16661626380000005	0.1386477115	0.1945848161000001
23265											30.0
23267				0.20573496019999993	0.1755901016	0.23587981889999998
23269								0.33352540759999993	0.30055276629999994	0.36649804890000004
23301				0.1695161784	0.1350241887999999	0.204008168
23330				0.15908416059999997	0.13107175319999997	0.18709656789999995
23358				0.2843725303	0.23053498579999998	0.3382100748000001
23359								0.3428596476	0.29011820619999995	0.3956010889
23361	0.8901457959515141	0.8871066440241928	0.8931849478788356
