# Supplementary material for: Modeling osteoporosis to design and optimize pharmacological therapies comprising multiple drug types
Source: eLife. 2022 Aug 9;11:e76228. doi: 10.7554/eLife.76228 (PMC9363122; doi:10.7554/eLife.76228)
Supplement: Source code 1. [file elife-76228-code1.zip › data/looker1998_and_mcclung2006_denosumab_60_q6m.csv]

Time (days)	BMD total hip	Error low: BMD total hip	Error high: BMD total hip	CTX	Error low: CTX	Error high: CTX	Unnamed: 4	BSAP	Error low: BSAP	Error high: BSAP	Medication: Denosumab (mg)
9125	1.0
12775	0.9895287958115183
16425	0.9633507853403143
20075	0.9172774869109946
22995	0.861151832460733	0.861151832460733	0.861151832460733	1.0	1.0	1.0		1.0	1.0	1.0	60.0
23007				0.19191564150000007	0.15817223199999997	0.22565905099999994
23025	0.8716763396019266	0.8691541191904503	0.8741985600134031					0.95619960624	0.91945068629	0.99294852619
23028				0.12653778560000006	0.10755711779999999	0.14551845340000003
23054				0.14973637960000008	0.11810193319999995	0.18137082599999987
23085	0.879274760761801	0.8762048233712252	0.8823446981609885
23086				0.14551845340000003	0.12442882249999998	0.16660808439999997		0.4469991582	0.40374696509999997	0.4902513514
23118				0.16028119509999994	0.1328646749000001	0.1876977153
23150				0.22355008789999997	0.20667838309999997	0.24042179259999996
23175											60.0
23177	0.8833852611778346	0.8808650257643896	0.8859054965912797
23178								0.43456863990000005	0.3502598387	0.518877441
23179				0.25940246050000004	0.23409490329999993	0.2847100175999999
23209				0.17293497359999999	0.16239015820000002	0.18347978909999996
23239				0.15817223199999997	0.12653778560000006	0.18980667839999998
23268				0.18347978909999996	0.1708260104999999	0.1961335677
23270								0.34212031190000003	0.31404520570000005	0.3701954182
23299				0.18347978909999996	0.15817223199999997	0.20878734620000006
23330				0.21722319859999994	0.18980667839999998	0.24463971880000002
23359								0.3686342987	0.35134510899999993	0.3859234884
23360	0.8921536954289256	0.8890851758903958	0.8952222149674555
23362				0.36485061510000005	0.35008787350000004	0.37961335679999997
