# Supplementary material for: Modeling osteoporosis to design and optimize pharmacological therapies comprising multiple drug types
Source: eLife. 2022 Aug 9;11:e76228. doi: 10.7554/eLife.76228 (PMC9363122; doi:10.7554/eLife.76228)
Supplement: Source code 1. [file elife-76228-code1.zip › data/looker1998_and_mcclung2006_denosumab_6_q3m.csv]

Time (days)	BMD total hip	Error low: BMD total hip	Error high: BMD total hip	CTX	Error low: CTX	Error high: CTX	Unnamed: 4	BSAP	Error low: BSAP	Error high: BSAP	Medication: Denosumab (mg)
9125	1.0
12775	0.9895287958115183
16425	0.9633507853403143
20075	0.9172774869109946
22995	0.861151832460733	0.861151832460733	0.861151832460733	1.0	1.0	1.0		1.0	1.0	1.0	6.0
23008				0.3254756673	0.28669136559999997	0.364259969
23024	0.871029737574065	0.8688845186962765	0.873174956443242					1.02216088272	0.9386588131	1.1056629523
23026				0.14256725579999996	0.1619566657	0.1619566657
23059				0.23990351889999995	0.2161724599	0.2636345779
23085				0.421183812	0.4125827421	0.42978488189999997					6.0
23086	0.8798202629617258	0.8768698429825006	0.8827706829323393
23087								0.5324274568	0.5060510496999999	0.5588038638999999
23117				0.15657345950000012	0.14365814999999993	0.16948876899999998
23149				0.2172688359999999	0.1698670187000001	0.26467065320000005
23175											6.0
23176				0.35331265450000005	0.3296583418	0.3769669671
23177								0.46703659909999995	0.42748193970000004	0.5065912586000001
23178	0.8840667205220525	0.8812950871510116	0.8868383538844817
23211				0.2072315134999999	0.20719314030000002	0.20726988670000002
23240				0.19464511679999996	0.21616697810000007	0.21616697810000007
23265											6.0
23267								0.3730715374	0.3665094217	0.37963365309999997
23273				0.36307588290000004	0.36087216710000003	0.36527959869999993
23299				0.17595190560000007	0.16735631760000003	0.1845474935999999
23331				0.22588635150000003	0.22800235720000006	0.22800235720000006
23360	0.8863014429227561	0.8841553422427142	0.8884475436027979
23361				0.4395152191	0.43735535830000005	0.4416750798		0.36924458430000007	0.3736543943	0.3736543943
