# Supplementary material for: Modeling osteoporosis to design and optimize pharmacological therapies comprising multiple drug types
Source: eLife. 2022 Aug 9;11:e76228. doi: 10.7554/eLife.76228 (PMC9363122; doi:10.7554/eLife.76228)
Supplement: Source code 1. [file elife-76228-code1.zip › data/looker1998_and_mcclung2017_denosumab_8yrs.csv]

Time (days)	BMD total hip	Error low: BMD total hip	Error high: BMD total hip	Medication: Denosumab (mg)
9125	1.0
12775	0.9895287958115183
16425	0.9633507853403143
20075	0.9172774869109946
22995	0.8615127702920377	0.8611558172513843	0.8615123508335917	14.0
23031	0.8629451964200544	0.8579478538422953	0.868299072580021
23085				14.0
23086	0.8729474316812063	0.8654518372773193	0.8811569321664001
23175				14.0
23177	0.8729583374113508	0.8651045316173068	0.8811678379051561
23265				14.0
23355				14.0
23360	0.8811875521076608	0.8740489107444273	0.889754425091954
23445				14.0
23535				14.0
23542	0.8865624008368586	0.8794237594736252	0.8951296932623748
23625				14.0
23725	0.8912246018342534	0.8840859604710198	0.8997927331680503	60.0
23905				60.0
24085				60.0
24090	0.9009055374198617	0.891267385863774	0.9116124508315142
24265				60.0
24445				60.0
24455	0.9045136573403477	0.8938059050204148	0.9155796210590492
24625				60.0
24805				60.0
24820	0.9106233847114722	0.8988460316190827	0.920975022890421
24985				60.0
25165				60.0
25185	0.9124500950445905	0.9028127823967832	0.9242291259363183
25345				60.0
25525				60.0
25550	0.9135624798465677	0.900711750924599	0.9271266953913968
25705				60.0
25915	0.9150330760387015	0.9014680215855917	0.9285964526838619
26280	0.8529639337109111	0.8369006274316734	0.8686690286086032
