# Supplementary material for: Modeling osteoporosis to design and optimize pharmacological therapies comprising multiple drug types
Source: eLife. 2022 Aug 9;11:e76228. doi: 10.7554/eLife.76228 (PMC9363122; doi:10.7554/eLife.76228)
Supplement: Source code 1. [file elife-76228-code1.zip › data/looker1998_and_mcclung2017_placebo_4yrs_to_denosumab_4yrs.csv]

Time (days)	BMD total hip	Error low: BMD total hip	Error high: BMD total hip	Medication: Denosumab (mg)
9125	1.0
12775	0.9895287958115183
16425	0.9633507853403143
20075	0.9172774869109946
22995	0.8611558172513843	0.8611558172513843	0.8615127702920377	0.0
23031	0.8583039679832796	0.8500927896901362	0.8682986531215748
23085				0.0
23086	0.8629502298352921	0.8504581317619267	0.8722326867002304
23175				0.0
23177	0.8615329039529884	0.850110406643468	0.8736705656933195
23265				0.0
23355				0.0
23360	0.8558430473129885	0.8437058050224922	0.8697629575489676
23445				0.0
23535				0.0
23542	0.8487257979602094	0.8340894649353047	0.8633591948276608
23625				0.0
23725	0.8441042837431623	0.8316109273116817	0.8587393584099519	0.0
23905				0.0
24085				0.0
24090	0.8370067486014995	0.8212999759044691	0.8552105147837655
24265				0.0
24445				60.0
24455	0.8270540085930556	0.8099211015327498	0.8463282144388357
24625				60.0
24805				60.0
24820	0.8499401094250555	0.8313798096605822	0.8713577113227058
24985				60.0
25165				60.0
25185	0.8631888976092481	0.8449842925273131	0.8813935026911832
25345				60.0
25525				60.0
25550	0.8625165172079581	0.8403862675785048	0.8857184648590408
25705				60.0
25915	0.873266634107577	0.8511363844781236	0.8989676724930681
26280	0.8172673712788441	0.7904963126710618	0.8451097084670325
