# Supplementary material for: Modeling osteoporosis to design and optimize pharmacological therapies comprising multiple drug types
Source: eLife. 2022 Aug 9;11:e76228. doi: 10.7554/eLife.76228 (PMC9363122; doi:10.7554/eLife.76228)
Supplement: Source code 1. [file elife-76228-code1.zip › data/looker1998_and_mcclung2018_alendronate_to_romosozumab_to_placebo.csv]

Time (days)	BMD total hip	Error low: BMD total hip	Error high: BMD total hip	P1NP	Error low: P1NP	Error high: P1NP	CTX	Error low: CTX	Error high: CTX	Medication: Romosozumab (mg)	Medication: Denosumab (mg)	Medication: Alendronate (mg)
9125	1.0
12775	0.9895287958115183
16425	0.9633507853403143
20075	0.9172774869109946
23725	0.8471204188481676
24455	0.8326701570680629	0.8326701570680629	0.8326701570680629	1.0	1.0	1.0	0.99085365854	0.99851199138	1.0137195122	0.0	0.0	70.0
24462										0.0	0.0	70.0
24469										0.0	0.0	70.0
24476										0.0	0.0	70.0
24483										0.0	0.0	70.0
24490										0.0	0.0	70.0
24497										0.0	0.0	70.0
24504										0.0	0.0	70.0
24511										0.0	0.0	70.0
24518										0.0	0.0	70.0
24525										0.0	0.0	70.0
24532										0.0	0.0	70.0
24539										0.0	0.0	70.0
24546	0.8402846963037823	0.8363662484999371	0.8422377004427394	0.4102584223	0.3176284638	0.5954436074	0.34364267420000005	0.24453911750000001	0.4427098492	0.0	0.0	70.0
24553										0.0	0.0	70.0
24560										0.0	0.0	70.0
24567										0.0	0.0	70.0
24574										0.0	0.0	70.0
24581										0.0	0.0	70.0
24588										0.0	0.0	70.0
24595										0.0	0.0	70.0
24602										0.0	0.0	70.0
24609										0.0	0.0	70.0
24616										0.0	0.0	70.0
24623										0.0	0.0	70.0
24630										0.0	0.0	70.0
24637	0.8432981692539645	0.8364471053602012	0.845260503029043	0.38830598149999995	0.28031865599999994	0.5736032643	0.3366392107	0.19944408870000008	0.5195478491000001	0.0	0.0	70.0
24644										0.0	0.0	70.0
24651										0.0	0.0	70.0
24658										0.0	0.0	70.0
24665										0.0	0.0	70.0
24672										0.0	0.0	70.0
24679										0.0	0.0	70.0
24686										0.0	0.0	70.0
24693										0.0	0.0	70.0
24700										0.0	0.0	70.0
24707										0.0	0.0	70.0
24714										0.0	0.0	70.0
24721										0.0	0.0	70.0
24728				0.38965115240000003	0.2739477775	0.5208613577	0.32965393789999997	0.26103818619999997	0.4820929623	0.0	0.0	70.0
24735										0.0	0.0	70.0
24742										0.0	0.0	70.0
24749										0.0	0.0	70.0
24756										0.0	0.0	70.0
24763										0.0	0.0	70.0
24770										0.0	0.0	70.0
24777										0.0	0.0	70.0
24784										0.0	0.0	70.0
24791										0.0	0.0	70.0
24798										0.0	0.0	70.0
24805										0.0	0.0	70.0
24812										0.0	0.0	70.0
24819										0.0	0.0	70.0
24820	0.8503140567330848	0.8454128871134492	0.8561917284305257	0.3601694915	0.2828221684000001	0.6996382985	0.31504671400000006	0.1854735433000001	0.48269325919999995	140.0	0.0	0.0
24850				0.5843085822	0.40691417809999997	0.7926419155	0.42193593919999994	0.2542530124	0.5591310612	140.0	0.0	0.0
24880				0.6695961498	0.3995717873	0.7930155741	0.43741632230000005	0.3231234356	0.5974409162000001	140.0	0.0	0.0
24910										140.0	0.0	0.0
24911				0.6237856097000001	0.43848832690000006	0.7472797656	0.48338451020000006	0.3156833925	0.6205250597
24940										140.0	0.0	0.0
24970										140.0	0.0	0.0
25000										140.0	0.0	0.0
25002	0.8553645005639707	0.8494899387480127	0.8612452821428944	0.5788344841999999	0.4708097928	0.7794144023	0.5144908027	0.40772891320000004	0.6745517782999999
25030										140.0	0.0	0.0
25060										140.0	0.0	0.0
25090										140.0	0.0	0.0
25093				0.6881296147	0.4642520849999999	0.8346224554	0.6218529891	0.40838378249999996	0.8276092904
25120										140.0	0.0	0.0
25150										140.0	0.0	0.0
25180										140.0	0.0	0.0
25185	0.8565058262354598	0.8496547623416963	0.8633600000023791	0.635425074	0.5196843332000001	0.7511284489000001	0.6299842831	0.5309352989	0.7520082659
25276				0.6753504916999999	0.42825008220000005	0.7754723044	0.8136569358	0.5926203504	1.05752299319
25367	0.8527522020336252	0.8400172466877823	0.8645075454285068	0.6764714674	0.5143970645	0.93904134158	0.92860469177	0.6312940218	1.1648669888
25550	0.8400172466877823	0.8194453957509027	0.858629873731066	0.864160165	0.6636549786	1.1266179416	0.92989623959	0.7164452238000001	1.2652439024
