# Supplementary material for: Modeling osteoporosis to design and optimize pharmacological therapies comprising multiple drug types
Source: eLife. 2022 Aug 9;11:e76228. doi: 10.7554/eLife.76228 (PMC9363122; doi:10.7554/eLife.76228)
Supplement: Source code 1. [file elife-76228-code1.zip › data/looker1998_and_mcclung2018_placebo_to_placebo.csv]

Time (days)	BMD total hip	Error low: BMD total hip	Error high: BMD total hip	P1NP	Error low: P1NP	Error high: P1NP	CTX	Error low: CTX	Error high: CTX	Medication: Romosozumab (mg)	Medication: Denosumab (mg)	Medication: Alendronate (mg)
9125	1.0
12775	0.9895287958115183
16425	0.9633507853403143
20075	0.9172774869109946
23725	0.8471204188481676
24455	0.8326701570680629	0.8326701570680629	0.8326701570680629	1.0	1.0	1.0	1.01191811679	0.8928491299	1.1820070539	0.0	0.0	0.0
24485				0.93731556726	0.859135001	1.1092257986	0.99468710456	0.90963141788	1.1732569305	0.0	0.0	0.0
24515				0.94490095489	0.8589080068	1.1089609721	0.97745609233	0.8328098217	1.1304710707	0.0	0.0	0.0
24545										0.0	0.0	0.0
24546	0.829319262222643	0.8254008144271247	0.8322612079486829	0.9290491972	0.8275071503	1.1478526354	0.95169931884	0.807142793	1.07920432211
24575										0.0	0.0	0.0
24605										0.0	0.0	0.0
24635										0.0	0.0	0.0
24637	0.8284236170134284	0.8244989494549445	0.8323389549357907	0.8658691606	0.7800086258	1.02213571223	0.95948468504	0.8234314843	1.07850879948
24665										0.0	0.0	0.0
24695										0.0	0.0	0.0
24725										0.0	0.0	0.0
24728				0.90430683555	0.7949145745	1.06055447103	0.97572850386	0.6781569996000001	1.3329130283
24755										0.0	0.0	0.0
24785										0.0	0.0	0.0
24815										0.0	0.0	0.0
24820	0.8266229969505509	0.8227045491550325	0.8315210567053571	0.91926953285	0.8021783871	1.2396528503	0.97505541745	0.8644673194	1.3747565671
24845										0.0	0.0	0.0
24850				0.94246076785	0.7705694526	1.09878406804	1.03435433064	0.8643327021	1.3319707073
24875										0.0	0.0	0.0
24880				0.864109956	0.7703613747	1.09068794358	1.1106374577	0.8470792537	1.3317463451
24905										0.0	0.0	0.0
24911				0.871733176	0.7624165797	1.05141795675	1.06785159791	0.8468100191	1.2889380491
24935										0.0	0.0	0.0
24965										0.0	0.0	0.0
24995										0.0	0.0	0.0
25002	0.822869372757043	0.8189540348346808	0.8297266563971184	0.8632965603	0.7148613066	1.04294350872	0.98219013345	0.8206493938	1.2117350373
25025										0.0	0.0	0.0
25055										0.0	0.0	0.0
25085										0.0	0.0	0.0
25093				0.8626155779	0.7063679424	1.00327628214	1.2024688810000002	0.96446552451	1.3724680733
25115										0.0	0.0	0.0
25145										0.0	0.0	0.0
25175										0.0	0.0	0.0
25185	0.8171627444162514	0.8122646846697719	0.824996530134132	0.8854663216	0.7057247923000001	1.1275744919	1.1337691942	0.90424672656	1.5164412575	0.0	0.0	0.0
25276				0.8691794918	0.6973070928	1.00974561523	1.1330736716	0.8354572949	1.4137058343
25365										0.0	0.0	0.0
25367	0.8194453957509027	0.8106288882005781	0.8282619032929006	0.8138307532	0.6965882779999999	1.00910246516	0.8772335251	0.7752609332	1.07285487359
25545										0.0	0.0	0.0
25550	0.8116085001515393	0.8057308284540985	0.823363843546421	0.96097970672	0.7734447118	1.2578123818	1.02885745825	0.7397219704	1.3095120572
