# Supplementary material for: Modeling osteoporosis to design and optimize pharmacological therapies comprising multiple drug types
Source: eLife. 2022 Aug 9;11:e76228. doi: 10.7554/eLife.76228 (PMC9363122; doi:10.7554/eLife.76228)
Supplement: Source code 1. [file elife-76228-code1.zip › data/looker1998_and_mcclung2018_romosozumab_to_denosumab.csv]

Time (days)	BMD total hip	Error low: BMD total hip	Error high: BMD total hip	P1NP	Error low: P1NP	Error high: P1NP	CTX	Error low: CTX	Error high: CTX	Medication: Romosozumab (mg)	Medication: Denosumab (mg)	Medication: Alendronate (mg)
9125	1.0
12775	0.9895287958115183
16425	0.9633507853403143
20075	0.9172774869109946
23725	0.8471204188481676
24455	0.8326701570680629	0.8326701570680629	0.8326701570680629	1.0	1.0	1.0	1.0035045366	0.68028844	0.98640814165	210.0	0.0	0.0
24485				1.9607186634999998	1.6795296681	2.265382636	0.6631023002	0.5949859549000001	0.8841887514	210.0	0.0	0.0
24515				1.4292497087	1.08548599446	1.7730134229	0.99441787	0.7563247687	1.1645516796	210.0	0.0	0.0
24545										210.0	0.0	0.0
24546	0.841071495736042	0.8332346001450053	0.8479318892659269	1.4446663943	1.04627275616	1.6556007022	1.07927163075	0.8156236819	1.1812217865
24575										210.0	0.0	0.0
24605										210.0	0.0	0.0
24635										210.0	0.0	0.0
24637	0.858788477570111	0.8519280840402261	0.8646630393860693	1.09246606438	0.8112014043	1.334612067	0.9255386934900001	0.7638857727	1.1636317948000001
24665										210.0	0.0	0.0
24695										210.0	0.0	0.0
24725										210.0	0.0	0.0
24728				0.9121381335000001	0.6933725277	1.1699656482	0.8056620029	0.6696761108	0.99278002638
24755										210.0	0.0	0.0
24785										210.0	0.0	0.0
24815										210.0	0.0	0.0
24820	0.8736474804115603	0.8628717489676399	0.8795220422275185	0.7942903406	0.6067742619000001	1.02868071004	0.7029714522	0.5668958152	0.96659696483
24845										210.0	0.0	0.0
24850				0.7393955903	0.6064905192	0.91902362252	0.7792770154	0.6091880783	1.05984186956
24875										210.0	0.0	0.0
24880				0.7391685961000001	0.5673151133	0.93444030811	0.7365360281	0.6003706463	0.95755517065
24905										210.0	0.0	0.0
24911				0.7780035108	0.6061500280000001	0.8796212224	0.8043158301	0.48960305849999997	1.03390560636
24935										210.0	0.0	0.0
24965										210.0	0.0	0.0
24995										210.0	0.0	0.0
25002	0.8787103637517236	0.8689111343772817	0.8875206515390829	0.7382606195	0.5819940679	0.8710711097	0.7440521597	0.5654823337	1.03318764752
25025										210.0	0.0	0.0
25055										210.0	0.0	0.0
25085										210.0	0.0	0.0
25093				0.7142181565	0.628281957	0.8548221123	0.8199089987	0.6498424977999999	1.07498631391
25115										210.0	0.0	0.0
25145										210.0	0.0	0.0
25175										210.0	0.0	0.0
25185	0.8837732471002138	0.872985076138689	0.893563146838534	0.6979691591	0.5807834325000001	0.8229672674	0.96368025703	0.6915289831	1.2953099339	0.0	60.0	0.0
25276				0.20508920870000003	0.18880237890000007	0.2656398965	0.2317251601	0.10940201799999993	0.3104870124
25365										0.0	60.0	0.0
25367	0.8878471888616211	0.872176507544377	0.903520980052021	0.15823383420000003	0.13417245499999997	0.1876106596	0.25661732569999995	0.11671765440000004	0.6935128356
25550	0.8929162919647498	0.8743005550399834	0.9085838633921843	0.3066690878999999	0.34505001440000005	0.32817678299999997	0.5245881392	0.34967792200000003	0.7343663898999999
