# Supplementary material for: Modeling osteoporosis to design and optimize pharmacological therapies comprising multiple drug types
Source: eLife. 2022 Aug 9;11:e76228. doi: 10.7554/eLife.76228 (PMC9363122; doi:10.7554/eLife.76228)
Supplement: Source code 1. [file elife-76228-code1.zip › data/looker1998_and_recknor2015_blosozumab_180_q2w.csv]

Time (days)	BMD total hip	Error low: BMD total hip	Error high: BMD total hip	P1NP	Error low: P1NP	Error high: P1NP	CTX	Error low: CTX	Error high: CTX	Medication: Blosozumab (mg)
9125	1.0
12775	0.9895287958115183
16425	0.9633507853403143
20075	0.9172774869109946
23725	0.8471204188481676	0.8471204188481676	0.8471204188481676	1.0	1.0	1.0	1.0	1.0	1.0	180.0
23732				1.7563739377	1.5104815864	2.0101983	0.6689378322999999	0.549112426	0.750295858
23739				2.0181303120000003	1.5104815864	2.454390935	0.7046218943	0.40118343200000006	0.8153846154	180.0
23753				2.295750708	1.740509915	3.0334277619999996	0.835304329	0.6082840237	0.8686390533	180.0
23767										180.0
23781										180.0
23795										180.0
23809				1.3201133144	1.1059490085	1.8753541076000002	1.01975697081	0.8035502959	1.3479289940999999	180.0
23823										180.0
23837										180.0
23851										180.0
23865										180.0
23879				1.3518413598	1.1297450425	1.8436260622999998	0.8838559184	0.750295858	1.2710059172000001	180.0
23893	0.8726841540195917	0.867537093244377	0.8775738617547749	1.1614730878	0.8362606232	1.6611898017	0.8958337854	0.7207100592	1.3065088757	180.0
23907										180.0
23921										180.0
23935										180.0
23949										180.0
23963										180.0
23977										180.0
23991										180.0
24005										180.0
24019										180.0
24033										180.0
24047										180.0
24061										180.0
24075										180.0
24089	0.885809158993424	0.8798900390981153	0.8914709258402305	0.8997167139	0.7410764873	1.1138810198	0.8618964956	0.5195266272	0.98698224852
24117				0.6538243626	0.5031161473000001	0.8124645892	0.8502766627	0.5846153846	1.2
24173	0.8863238650650158	0.879632686066555	0.8917282788802618	0.7886685552	0.6062322946	0.9552407932	1.08221764131	0.92189349112	1.3301775148
24257	0.877059155674712	0.8721694479395288	0.8832356286015811	0.6776203966000001	0.51898017	0.8838526912	0.98202235001	0.7621301775	1.4721893491
24341	0.8765444496031205	0.8713973888279058	0.8822062164499267	0.7252124646	0.6300283285999999	0.9076487252100001	1.1133123576	0.874556213	1.5313609467
24453	0.8688238584360629	0.8634194446292881	0.8739709192112776	0.7490084986000001	0.5824362606	0.8997167139	1.2685472496	0.6852071006	1.2828402367
