# Supplementary material for: Modeling osteoporosis to design and optimize pharmacological therapies comprising multiple drug types
Source: eLife. 2022 Aug 9;11:e76228. doi: 10.7554/eLife.76228 (PMC9363122; doi:10.7554/eLife.76228)
Supplement: Source code 1. [file elife-76228-code1.zip › data/looker1998_and_recknor2015_blosozumab_180_q4w.csv]

Time (days)	BMD total hip	Error low: BMD total hip	Error high: BMD total hip	Unnamed: 4	P1NP	Error low: P1NP	Error high: P1NP	CTX	Error low: CTX	Error high: CTX	Medication: Blosozumab (mg)
9125	1.0
12775	0.9895287958115183
16425	0.9633507853403143
20075	0.9172774869109946
23725	0.8471204188481676	0.8471204188481676	0.8471204188481676	0.8471204188481676	1.0	1.0	1.0	1.0	1.0	1.0	180.0
23732					1.4897727273	1.2645892351	1.9943342776000001	0.5562004991	0.4840236686	0.7680473373
23739					1.6886363636000001	1.4946175637	2.176770538	0.6868286860999999	0.5668639053	0.8508875739999999
23753					1.2193181818	1.0821529745	1.4470254958	0.91245524574	0.5905325444	1.00473372781	180.0
23781											180.0
23809					0.7818181818000001	0.6934844193	0.8679886686	0.98415970489	0.8331360946999999	1.4071005917	180.0
23837											180.0
23865											180.0
23879					0.925	0.7569405099	1.2883852691	0.688022133	0.6852071006	1.4130177515
23893	0.8549267943506073	0.8492650275038011	0.8600738551258219	0.8540268597094451	0.7102272727000001	0.6220963173	1.02662889518	0.8365086254	0.7266272189	1.2769230769	180.0
23921											180.0
23949											180.0
23977											180.0
24005											180.0
24033											180.0
24061											180.0
24089	0.8647062098209738	0.859301796014199	0.8706253297078115	0.8541058617446178	0.7420454545	0.6617563739	1.02662889518	0.90342844743	0.5431952662999999	1.09349112426
24117					0.6147727273000001	0.5031161473000001	0.7093484419	0.9571010090100001	0.6437869822	1.1408284024
24173	0.8585297368941048	0.8528679700472985	0.8652209159010367	0.8540559657250787	0.7659090909	0.6776203966000001	0.9790368272	1.2365303243999999	0.8035502959	1.3952662722
24257	0.8562135595507645	0.850037086615424	0.8616179733575393	0.8540372547156335	0.8772727273	0.5824362606	1.05042492918	1.08882499729	0.7147928994	1.5846153846
24341	0.8544120882790157	0.8487503214237383	0.8598165020857905	0.8540227017120524	0.8772727273	0.5745042493	1.02662889518	1.07770424216	0.8982248521	1.9396449703999998
24453	0.8482356153521466	0.8418017893852462	0.8533826761188902	0.8539728056925131	0.8772727273	0.7886685552	1.05835694051	1.3991320386	0.7798816568	1.5668639053
