# Supplementary material for: Modeling osteoporosis to design and optimize pharmacological therapies comprising multiple drug types
Source: eLife. 2022 Aug 9;11:e76228. doi: 10.7554/eLife.76228 (PMC9363122; doi:10.7554/eLife.76228)
Supplement: Source code 1. [file elife-76228-code1.zip › data/looker1998_and_recknor2015_blosozumab_270_q2w.csv]

Time (days)	BMD total hip	Error low: BMD total hip	Error high: BMD total hip	P1NP	Error low: P1NP	Error high: P1NP	CTX	Error low: CTX	Error high: CTX	Medication: Blosozumab (mg)
9125	1.0
12775	0.9895287958115183
16425	0.9633507853403143
20075	0.9172774869109946
23725	0.8471204188481676	0.8471204188481676	0.8471204188481676	1.0	1.0	1.0	1.0	1.0	1.0	270.0
23732				1.7204545455	1.5747479133	2.0001447390000004	0.6333514159	0.5436754177	0.7441527446
23739				2.4125	1.9049741883	2.6859265690000003	0.5503309103	0.3957040573	0.8109785203	270.0
23753				2.5477272730000005	1.9432045158	2.927341149	0.7284908322	0.6057279235999999	0.8587112172	270.0
23767										270.0
23781										270.0
23795										270.0
23809				1.8715909091	1.2961451247	2.686621315	0.9900943908	0.7966587112	1.3408114558	270.0
23823										270.0
23837										270.0
23851										270.0
23865										270.0
23879				1.8159090909	1.2777826024	2.122236696	0.8720082456	0.7441527446	1.2548926014	270.0
23893	0.8824635694899582	0.8771546882398429	0.8871661113732252	1.4738636364	1.06204467603	1.9826892459	0.99081045893	0.7059665871	1.2930787589	270.0
23907										270.0
23921										270.0
23935										270.0
23949										270.0
23963										270.0
23977										270.0
23991										270.0
24005										270.0
24019										270.0
24033										270.0
24047										270.0
24061										270.0
24075										270.0
24089	0.9038238716939686	0.8979476439790577	0.9092425828942095	0.98863636364	0.8163458291	1.2544603657	0.8500379733	0.5198090692	0.97804295943
24117				0.7102272727000001	0.5245718145	0.94997828919	0.8740154063	0.5818615752	1.1928400955
24173	0.8991915169988168	0.892556877680377	0.9053920355404294	0.8931818182	0.6584648044	1.02036956627	1.06438103504	0.91599045346	1.3169451074
24257	0.8935297501520104	0.8876795176910157	0.8984610502968483	0.7977272727	0.4815072128	0.93864042071	1.1897580558	0.7584725537	1.4649164678
24341	0.8904415136885759	0.8845990798012147	0.8953806124070471	0.7102272727000001	0.5839339991	0.96486708158	1.1370728003	0.8682577566	1.5269689737
24453	0.8806620982182094	0.8740742503585132	0.8856258924283246	0.6863636364	0.5088435374	0.92789115646	1.08455028751	0.6821002387	1.2835322196
