# Supplementary material for: Modeling osteoporosis to design and optimize pharmacological therapies comprising multiple drug types
Source: eLife. 2022 Aug 9;11:e76228. doi: 10.7554/eLife.76228 (PMC9363122; doi:10.7554/eLife.76228)
Supplement: Source code 1. [file elife-76228-code1.zip › data/looker1998_and_recknor2015_placebo.csv]

Time (days)	BMD total hip	Error low: BMD total hip	Error high: BMD total hip	P1NP	Error low: P1NP	Error high: P1NP	CTX	Error low: CTX	Error high: CTX	Medication: Blosozumab (mg)
9125	1.0
12775	0.9895287958115183
16425	0.9633507853403143
20075	0.9172774869109946
23725	0.8471204188481676	0.8471204188481676	0.8471204188481676	1.0	1.0	1.0	1.0	1.0	1.0	0.0
23732				0.94090909091	0.8679886686	1.03456090652	0.99535640664	0.773964497	1.1349112425999999
23739				0.93295454545	0.8521246459	0.9552407932	1.0606921992	0.7680473373	1.1585798817
23753				0.8931818182	0.8124645892	0.9790368272	1.02840236686	0.7029585799	1.3065088757	0.0
23781										0.0
23809				0.8056818182	0.7093484419	0.98696883853	0.9307366822200001	0.750295858	1.0402366863899999	0.0
23837										0.0
23865										0.0
23879				0.8215909091	0.7172804533	0.99490084986	0.877932082	0.6556213017999999	1.1349112425999999
23893	0.8374267877301257	0.8325370799949424	0.843088554576932	0.93295454545	0.7728045326	1.09801699717	0.9433438212	0.7266272189	0.99289940828	0.0
23921										0.0
23949										0.0
23977										0.0
24005										0.0
24033										0.0
24061										0.0
24089	0.8420591424252776	0.835625316458377	0.8474635562320523	0.91704545455	0.8203966006	1.05835694051	1.1289356624	0.7798816568	1.2710059172000001
24117				0.8295454545000001	0.6617563739	0.96317280453	0.92148204405	0.7088757396	1.0875739645
24173	0.8381988468417487	0.8325370799949424	0.8448900258486807	0.96477272727	0.8759206799	1.04249291785	0.9041662146	0.7088757396	1.1526627219
24257	0.8376841407616858	0.8320223739148797	0.843860613688555	0.8375	0.6141643058999999	0.8838526912	1.04138005859	0.7029585799	1.1230769231
24341	0.8376841407616858	0.8320223739148797	0.843088554576932	0.7818181818000001	0.6934844193	0.8759206799	0.9293262449799999	0.8035502959	1.09940828402
24453	0.8358826694984084	0.8304782556831624	0.8420591424252776	0.6704545454999999	0.5507082153	0.8838526912	0.8353151785	0.6556213017999999	1.0224852071
