# Supplementary material for: Modeling osteoporosis to design and optimize pharmacological therapies comprising multiple drug types
Source: eLife. 2022 Aug 9;11:e76228. doi: 10.7554/eLife.76228 (PMC9363122; doi:10.7554/eLife.76228)
Supplement: Source code 1. [file elife-76228-code1.zip › data/looker1998_and_saag2017_alendronate.csv]

Time (days)	BMD total hip	Error low: BMD total hip	Error high: BMD total hip	P1NP	Error low: P1NP	Error high: P1NP	CTX	Error low: CTX	Error high: CTX
9125	1.0
12775	0.9895287958115183
16425	0.9633507853403143
20075	0.9172774869109946
23725	0.8471204188481676
27010	0.7820942408376964	0.7820942408376964	0.7820942408376964	1.0	1.0	1.0	1.0	1.0	1.0
27040				0.8923076923	0.7307692308	1.04615384615	0.4074756877	0.2536194516000001	0.5228705506
27101				0.5076923077	0.37692307690000004	0.7461538462	0.2993433634	0.18396998720000002	0.5224300712000001
27192				0.4230769231	0.2846153846	0.5846153846	0.27564342220000004	0.1448747534	0.4833455808
27283				0.4076923077	0.2923076923000001	0.6076923077	0.3134601913999999	0.13652713140000006	0.48269023339999995
27375	0.8041839255032347	0.8025918761577592	0.8057759748487101	0.3692307692	0.2692307692	0.5384615385	0.28970653330000007	0.1820469186	0.5281992772
27466				0.3846153846	0.2538461538	0.5615384615	0.30447870870000004	0.1506332159999999	0.5660053029000001
27557				0.4076923077	0.2307692308	0.5615384615	0.34229547790000003	0.18846072860000007	0.6422941887
27740	0.8085620612052472	0.8067710056886545	0.8105521228851363	0.4076923077	0.24615384620000003	0.5769230769	0.3640616070000001	0.19486379519999997	0.6564002733000001
28105	0.8103531167140189	0.8079650426997163	0.8127411907361425	0.35384615379999995	0.24615384620000003	0.6	0.27692188689999997	0.14615321809999993	0.5538330304000001
