# Supplementary material for: Modeling osteoporosis to design and optimize pharmacological therapies comprising multiple drug types
Source: eLife. 2022 Aug 9;11:e76228. doi: 10.7554/eLife.76228 (PMC9363122; doi:10.7554/eLife.76228)
Supplement: Source code 1. [file elife-76228-code1.zip › data/looker1998_and_saag2017_romosozumab_to_alendronate.csv]

Time (days)	BMD total hip	Error low: BMD total hip	Error high: BMD total hip	P1NP	Error low: P1NP	Error high: P1NP	CTX	Error low: CTX	Error high: CTX	Medication: Romosozumab (mg)
9125	1.0
12775	0.9895287958115183
16425	0.9633507853403143
20075	0.9172774869109946
23725	0.8471204188481676
27010	0.7820942408376964	0.7820942408376964	0.7820942408376964	1.0	1.0	1.0	1.0	1.0	1.0	210.0
27040				1.8538461538	1.5	2.446153846	0.6997713804	0.4305417682	1.02286840194	210.0
27070										210.0
27100										210.0
27101				1.1846153846	0.93076923077	1.6615384615000002	0.92239612206	0.6455172088	1.2608991796
27130										210.0
27160										210.0
27190										210.0
27192				1.01538461538	0.7230769231	1.3230769231	0.6756202165	0.4602472701	0.998717238
27220										210.0
27250										210.0
27280										210.0
27283				0.8538461538	0.6230769231	1.1153846154	0.6749863559	0.47499795879999995	0.99035887254
27310										210.0
27340										210.0
27370										210.0
27375	0.8308507520340817	0.8286616841830755	0.8322437952084399	0.7076923077	0.5076923077	0.98461538462	0.6281988474	0.3897383337	1.07434003292
27466				0.3692307692	0.24615384620000003	0.5538461538	0.26601733559999996	0.1506332159999999	0.573708321
27557				0.3461538462	0.2307692308	0.5230769231	0.35768002720000003	0.1807577105	0.6499864633
27740	0.8380149740848105	0.8362239185760387	0.8396070234302859	0.33846153849999994	0.24615384620000003	0.5230769231	0.3717861118	0.18717152049999997	0.6641032913
28105	0.8366219309104524	0.8344328630594461	0.8392090110958723	0.49230769230000004	0.35384615379999995	0.6153846154	0.699975505	0.5692068362	1.4076970017
