# Supplementary material for: Modeling osteoporosis to design and optimize pharmacological therapies comprising multiple drug types
Source: eLife. 2022 Aug 9;11:e76228. doi: 10.7554/eLife.76228 (PMC9363122; doi:10.7554/eLife.76228)
Supplement: Source code 1. [file elife-76228-code1.zip › model/__init__.py]

# -*- coding: utf-8 -*-
__author__ = 'David Joerg'

from .model import BoneTurnoverModel, OsteoporosisModel
from .data import ClinicalTrialData, ParameterSet
