# Supplementary material for: Modeling osteoporosis to design and optimize pharmacological therapies comprising multiple drug types
Source: eLife. 2022 Aug 9;11:e76228. doi: 10.7554/eLife.76228 (PMC9363122; doi:10.7554/eLife.76228)
Supplement: Source code 1. [file elife-76228-code1.zip › parameters/fit.csv]

Parameter	Value
E_alendronate	2.97E-05
E_blosozumab	0.013104958
E_denosumab	4339.630194
E_romosozumab	0.013104958
E_teriparatide	0.265529542
T_alendronate	152.710497
T_blosozumab	7
T_denosumab	10
T_romosozumab	7
T_teriparatide	0.0417
a_e	50
beta_B_pth	1.305332076
beta_b_rAb	0.015764123
beta_pC_pth	4.282514877
beta_pC_rAb	0.873373525
c_0	0.8
delta_s	0.05
e_C	0.990728213
e_pC	0.937654795
e_s	9.595406602
estrogen_decline	TRUE
eta_B	0.00867806
eta_C	0.023815993
eta_C_bp	1.000665052
eta_Y	0.000109589
gamma	0.006654662
init_age	0
kappa_s	0.05
lambda_B	1.29E-06
lambda_C	3.82E-06
n	1
nu_C	0.000123164
nu_Omega	107.5332737
omega_B	0.000624353
omega_pB	0.319241069
omega_pC	0.930890444
q_BSAP	0.923890022
q_CTX	1.160526444
q_P1NP	1.453273548
r_C	10.12488334
r_Omega	1024.4198
r_pB	111.9483271
s_Omega	3039.645954
s_pB	163.2824648
s_pC	8603687.044
sclerostin_increase	FALSE
tau_e	2.6
