# Supplementary material for: Modeling osteoporosis to design and optimize pharmacological therapies comprising multiple drug types
Source: eLife. 2022 Aug 9;11:e76228. doi: 10.7554/eLife.76228 (PMC9363122; doi:10.7554/eLife.76228)
Supplement: Source code 1. [file elife-76228-code1.zip › run_scripts/calibration_plots.py]

# -*- coding: utf-8 -*-
'''
Runs the model and creates plots comparing calibration datasets and model results.

Author: David J. Joerg
'''
import sys, os

import numpy as np
import matplotlib.pyplot as plt
import pandas as pd
from tabulate import tabulate

# import custom classes and helper functions
sys.path.insert(0, os.pardir)
from model import OsteoporosisModel, ParameterSet, ClinicalTrialData
from tools import goodness_measures, nfc, param_file, data_path, results_path, \
    plot_settings, colours, format_label

def main():
    # simulation time
    t_sim = 365. * 85

    # clinical observables to plot
    obs = {
        'bmd': 'BMD total hip\n(rel. to $t_0$)',
        'ctx': 'CTX\n(rel. to baseline)',
        'p1np': 'P1NP\n(rel. to baseline)',
        'bsap': 'BSAP\n(rel. to baseline)'
    }
    
    # list of datasets to simulate and compare with
    datasets = {
        'P (recknor2015)':
            'looker1998_and_recknor2015_placebo.csv',
        'B180 Q4W (recknor2015)':
            'looker1998_and_recknor2015_blosozumab_180_q4w.csv',
        'B270 Q2W (recknor2015)': 
            'looker1998_and_recknor2015_blosozumab_270_q2w.csv',
        'D14 Q6M (mcclung2006)':
            'looker1998_and_mcclung2006_denosumab_14_q6m.csv',
        'D14 Q3M -> D60 Q6M (mcclung2017)':
            'looker1998_and_mcclung2017_denosumab_8yrs.csv',
        'A5-10 Q1D (black2006)':
            'looker1998_and_black2006_alendronate-placebo.csv',
        'A70 Q1W (saag2017)':
            'looker1998_and_saag2017_alendronate.csv',
        'T20 Q1D (leder2014)':
            'looker1998_and_leder2014_teriparatide.csv',
        'T20 Q1D -> D60 Q6M (leder2015)':
            'looker1998_and_leder2015_teriparatide_to_denosumab.csv'
    }
    for key, val in datasets.items():
        datasets[key] = os.path.join(data_path, val)  # prepend data path to filename

    # read datasets and parameters
    fit_data = {key: ClinicalTrialData(val) for key, val in datasets.items()}
    params = ParameterSet(param_file)
        
    # simulate
    t_all = {}; y_all = {}
    for key, data in fit_data.items():
        print('Simulating {}...'.format(key.replace('\n', ' ')), end='')
        # initialise in equilibrium
        avatar = OsteoporosisModel(params, admins=data.admins, init_state='equilibrium')
        # max solver step 1 day within the treatment region
        max_step = OsteoporosisModel.piecewise_max_step(*data.treatment_period)
        t_all[key], y_all[key] = avatar.propagate(t_sim, dt=1, max_step=max_step)
        print('done.')
    print('')

    # compute goodness measures
    res_gm = []
    for d, data in fit_data.items():
        for i, (c_sim, label) in enumerate(obs.items()):   
            if c_sim in fit_data[d].data:
                t = t_all[d]
                t_data, data = np.transpose(fit_data[d].data[c_sim])
                sim = nfc(t, y_all[d][c_sim], t_data, data)
                mad, mape, r2, wmape = goodness_measures(t, sim, t_data, data)
                res_gm.append([d.replace('\n', ' '), c_sim, mad, mape, r2, wmape])
    # print on screen and save to file
    columns = ['Dataset', 'Observable', 'MAD', 'MAPE', 'R2', 'WMAPE']
    print(tabulate(res_gm, headers=columns))
    pd.DataFrame(res_gm, columns=columns).to_csv(
        os.path.join(results_path, 'calibration_gm.csv'),
        index = False
    )
    
    # plot
    plot_settings()
    btms = ['ctx', 'p1np', 'bsap']
    medications = ['blosozumab', 'romosozumab', 'alendronate', 'denosumab', 'teriparatide']
    
    t_min, t_max = np.array([58, 80]) * 365
    other = [['blosozumab', 'alendronate', 'denosumab', 'teriparatide']]
    markersize = 5
    
    nrows = len(obs) + len(other)
    ncols = len(datasets)
    fig, axs = plt.subplots(
        ncols = ncols,
        nrows = nrows,
        figsize = (ncols * 2.5, nrows * 2.),
        sharey = 'row',
        sharex = 'col'
    )
    
    range_age = np.arange(0, 100, 1)

    max_val = np.full(nrows, -np.inf)            
    for j, d in enumerate(datasets.keys()):
        t = t_all[d]
        y = y_all[d]
        a = y_all[d]
        
        tt0, tt1 = fit_data[d].treatment_period
        delta = tt1 - tt0
        t_min, t_max = tt0 - 0.2 * delta, tt1 + 2. * delta
        for i, c_sim in enumerate(obs):
            axs[i,j].set_xticks(range_age * 365)
            axs[i,j].set_xticklabels(range_age)
            
            if (t_max - t_min) / 365. > 10:
                axs[i,j].set_xticks(range_age[::4] * 365)
                axs[i,j].set_xticklabels(range_age[::4])
            else:
                axs[i,j].set_xticks(range_age * 365)
                axs[i,j].set_xticklabels(range_age)
        axs[0,j].set_xlim(t_min, t_max)
        
        for i, (c_sim, c_exp) in enumerate(obs.items()):
            if c_sim in fit_data[d].data:
                t_data, data = np.transpose(fit_data[d].data[c_sim])
                error_low, error_high = np.transpose(fit_data[d].errors[c_sim])
                yerr = [error_low, error_high]
                            
                axs[i,j].errorbar(t_data, data, yerr=yerr, marker='o',
                   linestyle='', color='#000000', markersize=markersize)
                   
                if c_sim in y:
                    sim = nfc(t, y[c_sim], t_data, data)
                    axs[i,j].plot(t, sim,
                       color=colours[c_sim], linewidth=2)
            
                axs[i,j].grid(color='#d0d0d0')
            else:
                if c_sim in y:
                    sim = nfc(t, y[c_sim], t_data, data)
                    axs[i,j].plot(t, sim,
                       color=colours[c_sim], linewidth=2)
                axs[i,j].grid(color='#d0d0d0')
           
            if c_sim in btms:
                if c_sim not in fit_data[d].data:
                    axs[i,j].text(t_max - (t_max - t_min) * 0.025, 3.8,
                       '(no data available)', 
                       va='top', ha='right', fontsize=9, color='#606060')
                axs[i,0].set_ylim(0, 4.)
                    
            axs[i,0].set_ylabel(c_exp)

        for k, cols in enumerate(other):
            i = k + len(obs)
            axs[i,j].set_ylabel('')
            
            for c_sim in cols:
                color = '#000000' if c_sim not in colours else colours[c_sim]
                
                plot = True
                if c_sim in y:
                    sim = y[c_sim]
                elif c_sim in a:
                    sim = a[c_sim]
                else:
                    plot = False
                
                # rescale medications to unit max
                if c_sim in medications:
                    nrm = np.max(sim)
                    if nrm > 0:
                        sim /= nrm
                    axs[i,0].set_ylabel('Systemic drug levels\n(frac. of maximum)')
                    axs[i,0].set_ylim(0, 1.2)

                # rescale turnover rates to %/year
                if c_sim in ['bone formation rate', 'bone resorption rate']:
                    sim *= 365. * 100.
                    axs[i,0].set_ylabel('% of peak BMD/year')
                    
                # determine maximum value in the plotted range
                mask = (t_min <= t) & (t <= t_max)
                max_val[k] = max(max_val[k], 1.05 * np.max(sim[mask]))
                
                # plot
                if plot:
                    axs[i,j].plot(t, sim, color=color, linewidth=2,
                       label=format_label(c_sim))
                    axs[i,j].grid(color='#d0d0d0')
            
            axs[i,j].legend(fontsize=8)


    for j in range(ncols):
        axs[0,j].set_ylim(0.78, 0.94)
        axs[-1,j].set_xlabel('Age (years)')
    
    fig.align_ylabels(axs[:,0])
    fig.tight_layout()
    fig.savefig(os.path.join(results_path, 'calibration.pdf'))
    
    plt.show()
    plt.close()
            
if __name__ == '__main__':
    main()
