# Supplementary material for: Modeling osteoporosis to design and optimize pharmacological therapies comprising multiple drug types
Source: eLife. 2022 Aug 9;11:e76228. doi: 10.7554/eLife.76228 (PMC9363122; doi:10.7554/eLife.76228)
Supplement: Source code 1. [file elife-76228-code1.zip › run_scripts/results/calibration_gm.csv]

Dataset	Observable	MAD	MAPE	R2	WMAPE
P (recknor2015)	bmd	0.0036112391114312514	0.004116974905944522	0.9954748759512195	0.002686369264205499
P (recknor2015)	ctx	0.06878082459778542	0.0728876679370467	-0.0792488391606756	0.07244875152716558
P (recknor2015)	p1np	0.12344906060756897	0.15379855150144692	-1.9531446648312087	0.153247458312641
B180 Q4W (recknor2015)	bmd	0.006086108986228805	0.0069573235076650225	0.9853896628126176	0.004271137771276748
B180 Q4W (recknor2015)	ctx	0.13789254571639317	0.16479211312325914	0.2792110607405327	0.10745987904943034
B180 Q4W (recknor2015)	p1np	0.19387937085833964	0.23770072717411134	0.30202990581090805	0.18768450118226185
B270 Q2W (recknor2015)	bmd	0.0029512300053393973	0.0032276844807593353	0.9929072577224395	0.0016371394147188826
B270 Q2W (recknor2015)	ctx	0.22145423713448484	0.2681413322680522	-1.526324860201731	0.1574375978396295
B270 Q2W (recknor2015)	p1np	0.19699059591362106	0.13146852299477904	0.7875524614826925	0.04889330333693297
D14 Q6M (mcclung2006)	bmd	0.0020204274445057755	0.00215695857319414	0.9972411378883633	0.00034221519407869646
D14 Q6M (mcclung2006)	ctx	0.206823736826758	0.7387223006280286	0.0950906146091729	0.46315043913129783
D14 Q6M (mcclung2006)	bsap	0.11108589927943986	0.17048837864074404	0.5578057959998676	0.0015030476328953119
D14 Q3M -> D60 Q6M (mcclung2017)	bmd	0.002702909606690155	0.0030013384203946497	0.9933480071324432	0.0005419889770108906
A5-10 Q1D (black2006)	bmd	0.0076210661964004126	0.008930352464977913	0.9771595117985026	0.006436443457558427
A5-10 Q1D (black2006)	ctx	0.030277679158613024	0.07002509175248425	0.9789773096996617	0.04679231513991978
A5-10 Q1D (black2006)	p1np	0.12372912770395506	0.2110731224213315	0.5398039363550824	0.13475834324466812
A70 Q1W (saag2017)	bmd	0.004490728692517913	0.005309759748838124	0.9947562462893835	0.001976097461865039
A70 Q1W (saag2017)	ctx	0.11807247732955908	0.3435751710108158	0.22098378603394553	0.20250929034598664
A70 Q1W (saag2017)	p1np	0.05547728814403111	0.13721503008259367	0.9060971542461125	0.10229541995031018
T20 Q1D (leder2014)	bmd	0.003777065506138312	0.004285331915173574	0.9950549917077751	0.001627056325471869
T20 Q1D (leder2014)	ctx	0.30818974426748996	0.17072674006887512	0.14413755657560468	0.09143910003208111
T20 Q1D (leder2014)	p1np	0.18178161047162758	0.0845686732778695	0.8488672124490801	0.015636331578120367
T20 Q1D -> D60 Q6M (leder2015)	bmd	0.0033701367957661285	0.003824265702571209	0.9945610547887869	0.0018856138393006097
T20 Q1D -> D60 Q6M (leder2015)	ctx	0.1554003088939978	0.6550168239009224	0.9071755128140253	0.08604569749353035
