# Supplementary material for: Modeling osteoporosis to design and optimize pharmacological therapies comprising multiple drug types
Source: eLife. 2022 Aug 9;11:e76228. doi: 10.7554/eLife.76228 (PMC9363122; doi:10.7554/eLife.76228)
Supplement: Source code 1. [file elife-76228-code1.zip › run_scripts/results/validation_gm_main.csv]

Dataset	Observable	MAD	MAPE	R2	WMAPE
P (mcclung2018)	bmd	0.0051997413373721015	0.006128939960398729	0.9930276778417536	0.004638222748652465
P (mcclung2018)	ctx	0.06565697958940499	0.06227884267836068	-0.08122759285867676	0.06185941817947307
P (mcclung2018)	p1np	0.09240034873575911	0.10523517397277288	-3.866830870394044	0.10469275287181257
P -> D60 Q6M (mcclung2018)	bmd	0.00502048877265908	0.005883175251295914	0.9931954290053198	0.00393200440462369
P -> D60 Q6M (mcclung2018)	ctx	0.060450745408013956	0.13193623049577763	0.9421657044630314	0.05144172468016227
P -> D60 Q6M (mcclung2018)	p1np	0.07709743229778707	0.10088354644752308	0.8703911300453486	0.07394285708014237
A70 Q1W -> R140 Q1M -> D60 Q6M (mcclung2018)	bmd	0.0045176089348386485	0.005164175594643049	0.9919503827483078	0.002932020110980264
A70 Q1W -> R140 Q1M -> D60 Q6M (mcclung2018)	ctx	0.10520260949001767	0.2536264051787526	0.5532382001362197	0.17050607627213812
A70 Q1W -> R140 Q1M -> D60 Q6M (mcclung2018)	p1np	0.09889085392255033	0.1999671948984025	0.5827366420767537	0.03584722482795888
B180 Q2W (recknor2015)	bmd	0.003137492773093659	0.0034675693704096736	0.9946169319638737	0.0013595747302160147
B180 Q2W (recknor2015)	ctx	0.18631298687420283	0.21299245860084975	-1.1443887674911908	0.13204921051481813
B180 Q2W (recknor2015)	p1np	0.24520375052511026	0.20272799855226553	0.6465955206229617	0.1260065162176528
D60 Q6M -> T20 Q1D (leder2015)	bmd	0.003620795648755844	0.0041317161333241405	0.9928987169361758	0.002549673101087924
D60 Q6M -> T20 Q1D (leder2015)	ctx	0.23501183219402522	1.0307591636599165	0.8515107502387863	0.4458479535349537
T20 Q1D + D60 Q6M -> D60 Q6M (leder2015)	bmd	0.006230344559173706	0.006978087797098052	0.9739478470036897	0.0041612351455344275
T20 Q1D + D60 Q6M -> D60 Q6M (leder2015)	ctx	0.24123626526215472	1.8373512573666644	-0.42799965194808776	0.6643405092521377
