# Supplementary material for: Modeling osteoporosis to design and optimize pharmacological therapies comprising multiple drug types
Source: eLife. 2022 Aug 9;11:e76228. doi: 10.7554/eLife.76228 (PMC9363122; doi:10.7554/eLife.76228)
Supplement: Source code 1. [file elife-76228-code1.zip › run_scripts/results/validation_gm_supplementary.csv]

Dataset	Observable	MAD	MAPE	R2	WMAPE
P -> D60 Q6M (mcclung2017)	bmd	0.0053637369235754705	0.006273892321149448	0.9797863757195197	0.003077949986592996
P -> D60 Q6M (cosman2016)	bmd	0.004166058761840674	0.004875190416980745	0.9957675391801465	0.0004941707020872572
P -> D60 Q6M (cosman2016)	ctx	0.1699659585935334	0.8190460956569995	0.5806816479060222	0.44440685222375054
P -> D60 Q6M (cosman2016)	p1np	0.06572946826962034	0.09603064356679546	0.8840564647433504	0.040181296245035844
R210 Q1M -> D60 Q6M (cosman2016)	bmd	0.010574424334875942	0.012199097691292217	0.9571166141940608	0.005802641000439651
R210 Q1M -> D60 Q6M (cosman2016)	ctx	0.1971892580054817	0.9256892153037478	0.14862060929663357	0.5066991092964094
R210 Q1M -> D60 Q6M (cosman2016)	p1np	0.29010426946724005	0.22407111474542538	0.5316207899599338	0.06907170927854267
P -> D60 Q6M (lewiecki2018)	bmd	0.0033895449814452063	0.0038738622050559354	0.9967098764233453	0.0005802747042585685
R210 Q1M -> D60 Q6M (lewiecki2018)	bmd	0.008497418565318111	0.009739755704976967	0.9735556360656622	0.004821473903903039
R210 Q1M -> P (mcclung2018)	bmd	0.006482808134856526	0.007406580508532803	0.9783695587853054	0.004996052382010987
R210 Q1M -> P (mcclung2018)	ctx	0.17040411623485274	0.1497650405117289	0.4377502343121866	0.10167093772246205
R210 Q1M -> P (mcclung2018)	p1np	0.45265368783639987	0.5332894369292123	-1.5191459420803897	0.18530488039080273
R210 Q1M -> D60 Q6M (mcclung2018)	bmd	0.005215820398096256	0.0058929119149100226	0.9852427412733666	0.0031020073942769027
R210 Q1M -> D60 Q6M (mcclung2018)	ctx	0.10265020638007927	0.14011428120512381	0.6459642925347306	0.06447183086049177
R210 Q1M -> D60 Q6M (mcclung2018)	p1np	0.45015031806978484	0.5760786593341278	-0.4115165386911772	0.15873250289176238
A70 Q1W -> R140 Q1M -> P (mcclung2018)	bmd	0.004602514236864428	0.0052943232762236595	0.9914075133914508	0.003541752912273562
A70 Q1W -> R140 Q1M -> P (mcclung2018)	ctx	0.10945429063046497	0.22949566838782673	0.6731158020070642	0.15095199451267932
A70 Q1W -> R140 Q1M -> P (mcclung2018)	p1np	0.09701333491160069	0.16862838168619967	0.42765777592242504	0.04185492720299774
R210 Q1M -> A70 Q1W (saag2017)	bmd	0.008093873556660481	0.009577143441619954	0.9824550385215541	0.005194957195083801
R210 Q1M -> A70 Q1W (saag2017)	ctx	0.14666865210581784	0.29949720555415166	0.21388449170118984	0.1935609715790057
R210 Q1M -> A70 Q1W (saag2017)	p1np	0.2985420564920767	0.3708496211156063	0.19097068475729884	0.11695706225509654
